# Supplementary material for: Improving species status assessments under the U.S. Endangered Species Act and implications for multispecies conservation challenges worldwide
Source: Conserv Biol. 2021 Jun 28;35(6):1715–24. doi: 10.1111/cobi.13777 (PMC9292301; doi:10.1111/cobi.13777)
Supplement: Supplementary file 1 — Appendix S1. Southeastern Grasslands Classification Hierarchy: List of Ecological Systems and their relation to USNVC types at Group level. [file COBI-35-1715-s001.xlsm]

## Sheet: USNVC & Systems checked_subnat 
Appendix S1. Southeastern Grasslands Classification Hierarchy: List of Ecological Systems and their relation to USNVC types at Group level.
See main text for criteria used to select NatureServe's Ecological Systems (Comer et al. 2003) for project area. Corresponding equivalent units at the Group level are from the USNVC (2021). Groups may also contain systems outside of project area, but these are not shown.
Levels of the USNVC Hierarchy shown are: Formation (L3), Macrogroup (L5) and Group (L6). All units include both the code and the name. Subnation distribution in North America is also provided for Group and System.
Formation	Macrogroup			Group		System	Subnation
1.B.1 Warm Temperate Forest & Woodland
	M007	Longleaf Pine Woodland
			G005	South Florida Slash Pine Rockland			FL
					CES411.367	South Florida Pine Rockland	FL
			G154	Xeric Longleaf Pine Woodland			AL, FL, GA, LA, MS, NC, SC, TX, VA
					CES203.254	Atlantic Coastal Plain Fall-line Sandhills Longleaf Pine Woodland	GA, NC, SC
					CES203.284	Florida Longleaf Pine Sandhill	FL
					CES203.497	Southern Atlantic Coastal Plain Xeric River Dune	GA
					CES203.891	West Gulf Coastal Plain Stream Terrace Sandyland Longleaf Pine Woodland	LA?, TX
			G009	Dry-Mesic Loamy Longleaf Pine Woodland			AL, FL, GA, LA, MS, NC, SC, TX, VA
					CES203.281	Atlantic Coastal Plain Upland Longleaf Pine Woodland	FL, GA, NC, SC, VA
					CES203.293	West Gulf Coastal Plain Upland Longleaf Pine Forest and Woodland	LA, TX
					CES203.496	East Gulf Coastal Plain Interior Upland Longleaf Pine Woodland	AL, FL, GA, LA, MS
			G596	Mesic Longleaf Pine Flatwoods - Spodosol Woodland			AL, FL, GA, LA, MS, NC, SC, VA
					CES203.375	East Gulf Coastal Plain Near-Coast Pine Flatwoods	AL, FL, GA, LA, MS
					CES203.382	Central Florida Pine Flatwoods	FL
					CES411.381	South Florida Pine Flatwoods	FL
			G190	Wet-Mesic Longleaf Pine Open Woodland			AL, FL, GA, LA, MS, NC, SC, TX, VA
					CES203.191	West Gulf Coastal Plain Wet Longleaf Pine Savanna and Flatwoods	LA, TX
					CES203.265	Central Atlantic Coastal Plain Wet Longleaf Pine Savanna and Flatwoods	NC, SC, VA
					CES203.536	Southern Atlantic Coastal Plain Wet Pine Savanna and Flatwoods	FL, GA, SC
	M885	Southeastern Coastal Plain Evergreen Oak - Mixed Hardwood Forest
			G799	Texas Live Oak - Wax Mallow Motte & Coastal Forest			MXTAM?, TX
					CES203.464	Central and South Texas Coastal Fringe Forest and Woodland	TX
	M015	Balconian Forest & Woodland
			G126	Balconian Dry Forest & Woodland			MXCOA?, MXNLE?, OK, TX
					CES303.660	Edwards Plateau Limestone Savanna and Woodland	OK, TX
1.B.2 Cool Temperate Forest & Woodland
	M016	Southern & South-Central Oak - Pine Forest & Woodland
			G012	South-Central Interior Shortleaf Pine - Oak Forest & Woodland			AL, AR, FL, GA, IL, IN, KY, LA, MO, MS, NC, OH, OK, SC, TN, VA, WV
					CES202.313	Ozark-Ouachita Shortleaf Pine-Oak Forest and Woodland	AR, MO, OK
					CES202.319	Southeastern Interior Longleaf Pine Woodland	AL, GA, NC, SC
					CES202.325	Ozark-Ouachita Shortleaf Pine-Bluestem Woodland	AR, MO, OK
					CES203.506	East Gulf Coastal Plain Interior Shortleaf Pine-Oak Forest	AL, LA, MS, TN?
					CES205.679	East-Central Texas Plains Post Oak Savanna and Woodland	OK, TX
					CES205.682	Crosstimbers Oak Forest and Woodland	AR, KS, MO?, OK, TX
			G013	Western Gulf Coastal Plain Pine - Oak Forest & Woodland			AR, LA, OK, TX
					CES203.056	West Gulf Coastal Plain Sandhill Oak and Shortleaf Pine Forest and Woodland	AR, LA, TX
					CES205.896	Bastrop Lost Pines Forest and Woodland	TX
	M502	Appalachian-Northeastern Oak - Hardwood - Pine Forest & Woodland
					CES202.598	Appalachian Shale Barrens	MD, NC?, PA, TN, VA, WV
1.B.3 Temperate Flooded & Swamp Forest
	M161	Pond-cypress Basin Swamp
			G036	Pond-cypress Basin Swamp			AL, AR, FL, GA, LA, MS, NC, SC, TX, VA
					CES203.245	Atlantic Coastal Plain Clay-Based Carolina Bay Wetland	GA, NC, SC
					CES411.290	South Florida Dwarf Cypress Savanna	FL
2.B.2 Temperate Grassland & Shrubland
	M054	Central Lowlands Tallgrass Prairie
			G335	Blackland & Coastal Tallgrass Prairie			LA, OK, TX
					CES203.550	Texas-Louisiana Coastal Prairie	LA, TX
					CES203.712	Central Texas Coast River Terrace Sandyland Grassland	TX
					CES205.684	Texas Blackland Tallgrass Prairie	OK?, TX
			G334	Southern Tallgrass Prairie			AR, KS, MO, OK
					CES205.685	Southern Tallgrass Prairie	AR, KS, MO, OK, TX
	M158	Great Plains Comanchian Scrub & Open Vegetation
			G598	Comanchian Barrens & Glade			OK, TX
					CES303.655	Edwards Plateau Carbonate Glade and Barrens	TX
	M506	Appalachian Rocky Felsic & Mafic Scrub & Grassland
			G657	Southern Appalachian Grass Bald			GA?, NC, TN, VA
					CES202.294	Southern Appalachian Grass and Shrub Bald	GA, KY, NC, TN, VA, WV
			G180	Appalachian Mafic Barrens			AL, GA, MD, NC, NY, PA, SC, TN, VA, WV
					CES202.328	Southern Piedmont Glade and Barrens	AL, GA, NC, SC, VA
					CES202.347	Eastern Serpentine Woodland	MD, NC, NY, PA, VA
					CES202.348	Southern and Central Appalachian Mafic Glade and Barrens	GA?, MD, NC, PA?, SC?, TN, VA
			G670	Southern Appalachian Rocky Outcrop			GA, NC, SC?, TN, VA
					CES202.297	Southern Appalachian Granitic Dome	AL, GA?, NC, SC
			G671	Piedmont Dome & Flatrock Vegetation			AL, GA, NC, SC, TN, VA
					CES202.329	Southern Piedmont Granite Flatrock and Outcrop	AL, GA, NC, SC, VA
	M509	Central Interior Acidic Scrub & Grassland
			G178	Central Interior Acidic Open Glade & Barrens			AL, AR, GA, IL, IN, KS, KY, MO, OH, OK, TN, VA
					CES202.314	Ouachita Novaculite Glade and Woodland	AR, OK
					CES202.337	Cumberland Sandstone Glade and Barrens	AL, GA, KY, TN, VA
					CES202.692	Central Interior Highlands Dry Acidic Glade and Barrens	AR, IL, IN, KY, MO, OK, TN?
	M508	Central Interior Calcareous Scrub & Grassland
			G174	South-Central Patch Prairie			AL, GA, KY, TN, WV
					CES202.053	Cumberland Wet-Mesic Meadow and Savanna	KY, TN
					CES202.352	Western Highland Rim Prairie and Barrens	KY?, TN
					CES202.354	Eastern Highland Rim Prairie and Barrens	KY, TN
					CES202.355	Pennyroyal Karst Plain Prairie and Barrens	KY, TN
					CES202.453	Southern Ridge and Valley Patch Prairie	AL, GA, TN
					CES202.888	Bluegrass Savanna and Woodland	KY
					CES203.353	East Gulf Coastal Plain Jackson Plain Prairie and Barrens	KY, TN?
					CES203.549	Lower Mississippi Alluvial Plain Grand Prairie	AR
			G179	Central Interior Alkaline Open Glade & Barrens			AL, AR, GA, IL, IN, KS, KY, LA, MO, NC, OH, OK, TN, VA
					CES202.024	Southern Ridge and Valley Calcareous Glade and Woodland	AL, GA, TN, VA
					CES202.334	Nashville Basin Limestone Glade and Woodland	KY, TN
					CES202.338	Alabama Ketona Glade and Woodland	AL
					CES202.343	Ouachita Shale Glade and Barrens	AR, OK
					CES202.691	Central Interior Highlands Calcareous Glade and Barrens	AL, AR, GA, IL, IN, KY, MO, OH, OK, TN
					CES202.602	Central Appalachian Alkaline Glade and Woodland	CT?, MD, NJ, NY?, OH, PA, VA, WV
	M162	Florida Peninsula Scrub & Herb
			G176	Florida Dry Prairie			FL
					CES203.380	Florida Dry Prairie	FL
	M309	Southeastern Coastal Plain Patch Prairie
			G175	Southeastern Coastal Plain Patch Prairie			AL, AR, GA, KY, LA, MS, OK, TN, TX
					CES203.377	West Gulf Coastal Plain Northern Calcareous Prairie	AR, OK
					CES203.379	West Gulf Coastal Plain Southern Calcareous Prairie	AR, LA, TX
					CES203.478	Southern Coastal Plain Blackland Prairie and Woodland	AL, GA, MS, TN
					CES205.897	East-Central Texas Plains Xeric Sandyland	TX
	M308	Southern Barrens & Glade
			G584	Southeastern Coastal Plain Barrens & Glade			AL, AR, FL, GA, LA, NC, SC, TX
					CES203.277	West Gulf Coastal Plain Weches Glade	AR?, LA?, TX
					CES203.291	South-Central Saline Barrens	AR, LA, TX
					CES203.364	West Gulf Coastal Plain Catahoula Barrens	LA, TX
					CES203.371	West Gulf Coastal Plain Nepheline Syenite Glade	AR
					CES203.534	Panhandle Florida Limestone Glade	FL, GA
2.B.4 Temperate to Polar Scrub & Herb Coastal Vegetation
	M057	Eastern North American Coastal Dune, Grassland & Rocky Headland
			G494	South Atlantic & Gulf Coastal Dune & Grassland			AL, FL, GA, LA, MS, MXTAM, NC, SC, TX, VA
					CES203.273	Southern Atlantic Coastal Plain Dune and Maritime Grassland	FL, GA, NC, SC
					CES203.465	Texas Coast Dune and Coastal Grassland	TX
					CES203.500	East Gulf Coastal Plain Dune and Coastal Grassland	AL, FL, MS
					CES203.539	Southwest Florida Dune and Coastal Grassland	FL
					CES203.543	Texas Saline Coastal Prairie	TX
			G493	North Atlantic Coastal Dune & Grassland			CT, DE, MA, MD, ME, NB, NC, NH, NJ, NS, NY, PE, RI, VA
					CES203.264	Northern Atlantic Coastal Plain Dune and Swale	CT, MA, ME, NH, NJ, NY, RI
					CES203.895	Northern Atlantic Coastal Plain Heathland and Grassland	CT?, MA, NY, RI
2.C.2 Temperate to Polar Bog & Fen
	M877	North American Boreal & Subboreal Alkaline Fen
			G805	Central Appalachian-Northeast Alkaline Fen			CT, MA, ME, NH, NJ, NY, OH, ON, PA, RI?, VA, VT, WV
					CES202.607	North-Central Appalachian Seepage Fen	CT, MA, MD, NH, NJ, NY, PA, VA, VT, WV
2.C.3 Tropical Freshwater Marsh, Wet Meadow & Shrubland
	M710	Caribbean Freshwater Marsh, Wet Meadow & Shrubland
			G129	South Florida Freshwater Marsh & Wet Prairie			FL
					CES411.286	South Florida Everglades Sawgrass Marsh	FL
					CES411.370	South Florida Wet Marl Prairie	FL
					CES411.485	South Florida Slough, Gator Hole and Willow Head	FL
2.C.4 Temperate to Polar Freshwater Marsh, Wet Meadow & Shrubland
	M061	Eastern North American Cool Temperate Seep
			G184	Central & Southern Appalachian Seep			AL, GA, KY, NC, SC, TN, VA, WV
					CES202.300	Southern and Central Appalachian Bog and Fen	GA, KY, NC, SC, TN, VA
					CES202.458	Southern Ridge and Valley Seepage Fen	AL, GA, TN
	M881	Eastern North American Riverscour Vegetation
			G753	Central Interior-Appalachian Riverscour Barrens & Prairie			AL, AR, GA, IA, IL, IN, KY, MD, MO, NC, OH, OK, PA, TN, VA, WV
					CES202.036	Cumberland Riverscour	AL, GA?, KY, TN, WV
	M066	Atlantic & Gulf Coastal Fresh-Oligohaline Tidal Marsh
					CES203.067	Mississippi Sound Fresh and Oligohaline Tidal Marsh	AL, FL, MS
					CES203.259	Atlantic Coastal Plain Embayed Region Tidal Freshwater Marsh	NC, VA
					CES203.376	Southern Atlantic Coastal Plain Fresh and Oligohaline Tidal Marsh	FL, GA, NC, SC
					CES203.467	Gulf Coast Chenier Plain Fresh and Oligohaline Tidal Marsh	LA, TX
					CES203.470	Mississippi Delta Fresh and Oligohaline Tidal Marsh	LA
					CES203.472	Texas Coast Fresh and Oligohaline Tidal Marsh	TX
					CES203.507	Florida Big Bend Fresh and Oligohaline Tidal Marsh	FL
					CES203.516	Northern Atlantic Coastal Plain Fresh and Oligohaline Tidal Marsh	CT, DE, MA, MD, ME, NJ, NY, PA, VA
	M067	Atlantic & Gulf Coastal Plain Wet Prairie & Marsh
			G188	South Atlantic & Gulf Coastal Plain River & Basin Freshwater Marsh & Wet Meadow			AL, CT, DE, FL, GA, KY, LA, MA, MD, MS, NC, NH?, NJ, NY, PA?, RI, SC, TN, TX, VA, WV
					CES203.055	Florida River Floodplain Marsh	FL
					CES203.077	Floridian Highlands Freshwater Marsh	FL, GA?
			G777	Atlantic & Gulf Coastal Interdunal Marsh & Prairie			AL, FL, GA, LA, MD, MS, MXTAM?, NC, SC, TX, VA
					CES203.258	Southeastern Coastal Plain Interdunal Wetland	AL, FL, GA, LA, MS, NC, SC, TX, VA
					CES203.192	East Gulf Coastal Plain Savanna and Wet Prairie	AL, FL, MS
					CES203.491	Central Florida Wet Prairie and Herbaceous Seep	FL
					CES203.518	Northern Atlantic Coastal Plain Pond	DE, IN, MA, MD, ME, MI, NH, NJ, NS, NY, ON, VA, VT, WI
					CES203.541	Texas-Louisiana Coastal Prairie Pondshore	LA, TX
					CES203.547	West Gulf Coastal Plain Flatwoods Pond	LA, TX
					CES203.558	East Gulf Coastal Plain Depression Pond	AL, FL, GA, LA?, MS
					CES203.890	Central Florida Herbaceous Pondshore	FL
			G187	Atlantic & Gulf Coastal Plain Seep			AL, AR, FL, GA, LA, MD?, MS, NC, OK, SC, TX, VA?
					CES203.078	Southern Coastal Plain Herbaceous Seep and Bog	AL, FL, LA, MS
					CES203.194	West Gulf Coastal Plain Herbaceous Seep and Bog	AR?, LA, OK, TX
					CES203.253	Atlantic Coastal Plain Sandhill Seep	GA, NC, SC
2.C.5 Salt Marsh
	M079	North American Atlantic & Gulf Coastal Salt Marsh
			G123	Atlantic & Gulf Coastal Tidal Flat & Panne			AL, CT, DE, FL, GA, LA, MA, MD, ME, MS, MXTAM, NB, NC, NH, NJ, NS, NY, QC, RI, SC, TX, VA
					CES301.461	Laguna Madre Salt and Brackish Tidal Flat	TX
			G121	Atlantic & Gulf Coastal High Salt Marsh			AL, CT, DE, FL, GA, LA, MA, MD, ME, MS, MXTAM?, NB, NC, NH, NJ, NS, NY, QC, RI, SC, TX, VA
					CES203.257	Atlantic Coastal Plain Indian River Lagoon Tidal Marsh	FL
					CES203.260	Atlantic Coastal Plain Embayed Region Tidal Salt and Brackish Marsh	NC, VA
					CES203.270	Southern Atlantic Coastal Plain Salt and Brackish Tidal Marsh	FL, GA, NC, SC
					CES203.303	North-Central Gulf of Mexico Salt and Brackish Tidal Marsh	AL, FL, MS
					CES203.468	Gulf Coast Chenier Plain Salt and Brackish Tidal Marsh	LA, TX
					CES203.471	Mississippi Delta Salt and Brackish Tidal Marsh	LA
					CES203.473	Texas Coast Salt and Brackish Tidal Marsh	TX
					CES203.508	Florida Big Bend Salt and Brackish Tidal Marsh	FL
					CES203.519	Northern Atlantic Coastal Plain Tidal Salt Marsh	CT, DE, MA, MD, ME, NH, NJ, NY, RI, VA
					CES203.892	Atlantic Coastal Plain Northern Salt Pond Marsh	MA, NH, NY, RI
			G120	Atlantic & Gulf Coastal Brackish Salt Marsh			AL, CT, DC, DE, FL, GA, LA, LB?, MA, MD, ME, MS, NB, NC, NF?, NH, NJ, NS, NY, PA, PE?, QC, RI, SC, TX, VA
					CES203.894	Northern Atlantic Coastal Plain Brackish Tidal Marsh	CT, DE, MA, MD, NH, NJ, NY, RI, VA
3.A.2 Warm Desert & Semi-Desert Scrub & Grassland
	M130	Tamaulipan Scrub & Grassland
			G099	Tamaulipan Dry Mesquite & Thornscrub			MXCOA, MXNLE, MXTAM, MXVER?, TX
					CES301.462	Tamaulipan Loma Shrubland and Grassland	TX
					CES301.711	Tamaulipan Saline Thornscrub	MXCOA?, MXNLE?, MXTAM?, TX
					CES301.986	Tamaulipan Calcareous Thornscrub	MXCOA, MXNLE, MXTAM, TX
			G100	Tamaulipan Dry Grassland			MXCOA, MXNLE, MXTAM, TX
					CES301.985	Tamaulipan Savanna Grassland	MXCOA, MXNLE, MXTAM, TX
					CES301.989	Tamaulipan Caliche Grassland	MXTAM, TX
					CES301.717	Tamaulipan Saline Lake	MXNLE?, MXTAM?, TX
USNVC [United States National Vegetation Classification]. 2019. United States National Vegetation Classification Database, V2.03. Federal Geographic Data Committee, Vegetation Subcommittee, Washington DC. [usnvc.org] (accessed [25] [01] [2021])

## Sheet: USNVC & Systems checked
Appendix S1. Southeastern Grasslands Classification Hierarchy: List of Ecological Systems and their relation to USNVC types down to Group level.
See main text for criteria used to select NatureServe's Ecological Systems (Comer et al. 2003). Corresponding equivalent units at the Group level are from the USNVC (2021).
Only key levels of the USNVC Hierarchy are shown; namely, Formation, Macrogroup and Group. All units include both the code and the name. Subnation distribution in North America is also provided.
Formation	Macrogroup			Group		System	Subnation
1.B.1 Warm Temperate Forest & Woodland
	M007	Longleaf Pine Woodland					AL, FL, GA, LA, MS, NC, SC, TX, VA
			G005	South Florida Slash Pine Rockland			FL
					CES411.367	South Florida Pine Rockland	FL
			G154	Xeric Longleaf Pine Woodland			AL, FL, GA, LA, MS, NC, SC, TX, VA
					CES203.254	Atlantic Coastal Plain Fall-line Sandhills Longleaf Pine Woodland	GA, NC, SC
					CES203.284	Florida Longleaf Pine Sandhill	FL
					CES203.497	Southern Atlantic Coastal Plain Xeric River Dune	GA
					CES203.891	West Gulf Coastal Plain Stream Terrace Sandyland Longleaf Pine Woodland	LA?, TX
			G009	Dry-Mesic Loamy Longleaf Pine Woodland			AL, FL, GA, LA, MS, NC, SC, TX, VA
					CES203.281	Atlantic Coastal Plain Upland Longleaf Pine Woodland	FL, GA, NC, SC, VA
					CES203.293	West Gulf Coastal Plain Upland Longleaf Pine Forest and Woodland	LA, TX
					CES203.496	East Gulf Coastal Plain Interior Upland Longleaf Pine Woodland	AL, FL, GA, LA, MS
			G596	Mesic Longleaf Pine Flatwoods - Spodosol Woodland			AL, FL, GA, LA, MS, NC, SC, VA
					CES203.375	East Gulf Coastal Plain Near-Coast Pine Flatwoods	AL, FL, GA, LA, MS
					CES203.382	Central Florida Pine Flatwoods	FL
					CES411.381	South Florida Pine Flatwoods	FL
			G190	Wet-Mesic Longleaf Pine Open Woodland			AL, FL, GA, LA, MS, NC, SC, TX, VA
					CES203.191	West Gulf Coastal Plain Wet Longleaf Pine Savanna and Flatwoods	LA, TX
					CES203.265	Central Atlantic Coastal Plain Wet Longleaf Pine Savanna and Flatwoods	NC, SC, VA
					CES203.536	Southern Atlantic Coastal Plain Wet Pine Savanna and Flatwoods	FL, GA, SC
	M885	Southeastern Coastal Plain Evergreen Oak - Mixed Hardwood Forest					AL, FL, GA, LA, MS, NC, SC, TX
			G799	Texas Live Oak - Wax Mallow Motte & Coastal Forest			MXTAM?, TX
					CES203.464	Central and South Texas Coastal Fringe Forest and Woodland	TX
	M015	Balconian Forest & Woodland					OK, TX
			G126	Balconian Dry Forest & Woodland			MXCOA?, MXNLE?, OK, TX
					CES303.660	Edwards Plateau Limestone Savanna and Woodland	OK, TX
1.B.2 Cool Temperate Forest & Woodland
	M016	Southern & South-Central Oak - Pine Forest & Woodland					AL, AR, FL, GA, IA?, IL, IN, KS, KY, LA, MD, MO, MS, NC, OH, OK, SC, TN, TX, VA, WV
			G012	South-Central Interior Shortleaf Pine - Oak Forest & Woodland			AL, AR, FL, GA, IL, IN, KY, LA, MO, MS, NC, OH, OK, SC, TN, VA, WV
					CES202.313	Ozark-Ouachita Shortleaf Pine-Oak Forest and Woodland	AR, MO, OK
					CES202.319	Southeastern Interior Longleaf Pine Woodland	AL, GA, NC, SC
					CES202.325	Ozark-Ouachita Shortleaf Pine-Bluestem Woodland	AR, MO, OK
					CES203.506	East Gulf Coastal Plain Interior Shortleaf Pine-Oak Forest	AL, LA, MS, TN?
					CES205.679	East-Central Texas Plains Post Oak Savanna and Woodland	OK, TX
					CES205.682	Crosstimbers Oak Forest and Woodland	AR, KS, MO?, OK, TX
			G013	Western Gulf Coastal Plain Pine - Oak Forest & Woodland			AR, LA, OK, TX
					CES203.056	West Gulf Coastal Plain Sandhill Oak and Shortleaf Pine Forest and Woodland	AR, LA, TX
					CES205.896	Bastrop Lost Pines Forest and Woodland	TX
	M502	Appalachian-Northeastern Oak - Hardwood - Pine Forest & Woodland					AL, CT, DC, DE, GA, IL, IN, KY, MA, MD, ME, MI?, NC, NH, NJ, NS, NY, OH, ON, PA, QC, RI, SC, TN, VA, VT, WI, WV
					CES202.598	Appalachian Shale Barrens	MD, NC?, PA, TN, VA, WV
1.B.3 Temperate Flooded & Swamp Forest
	M161	Pond-cypress Basin Swamp					AL, FL, GA, LA, MS, NC, SC, VA
			G036	Pond-cypress Basin Swamp			AL, AR, FL, GA, LA, MS, NC, SC, TX, VA
					CES203.245	Atlantic Coastal Plain Clay-Based Carolina Bay Wetland	GA, NC, SC
					CES411.290	South Florida Dwarf Cypress Savanna	FL
2.B.2 Temperate Grassland & Shrubland
	M054	Central Lowlands Tallgrass Prairie					AR, IA, IL, IN, KS, LA, MB, MI, MN, MO, ND, NE, OH, OK, ON, SD, TX, WI
			G335	Blackland & Coastal Tallgrass Prairie			LA, OK, TX
					CES203.550	Texas-Louisiana Coastal Prairie	LA, TX
					CES203.712	Central Texas Coast River Terrace Sandyland Grassland	TX
					CES205.684	Texas Blackland Tallgrass Prairie	OK?, TX
			G334	Southern Tallgrass Prairie			AR, KS, MO, OK
					CES205.685	Southern Tallgrass Prairie	AR, KS, MO, OK, TX
	M158	Great Plains Comanchian Scrub & Open Vegetation					MXCHH?, MXCOA?, NM?, OK, TX
			G598	Comanchian Barrens & Glade			OK, TX
					CES303.655	Edwards Plateau Carbonate Glade and Barrens	TX
	M506	Appalachian Rocky Felsic & Mafic Scrub & Grassland					AL, GA, KY, MA, MD, NC, NJ, NY, PA, SC, TN, VA, WV
			G657	Southern Appalachian Grass Bald			GA?, NC, TN, VA
					CES202.294	Southern Appalachian Grass and Shrub Bald	GA, KY, NC, TN, VA, WV
			G180	Appalachian Mafic Barrens			AL, GA, MD, NC, NY, PA, SC, TN, VA, WV
					CES202.328	Southern Piedmont Glade and Barrens	AL, GA, NC, SC, VA
					CES202.347	Eastern Serpentine Woodland	MD, NC, NY, PA, VA
					CES202.348	Southern and Central Appalachian Mafic Glade and Barrens	GA?, MD, NC, PA?, SC?, TN, VA
			G670	Southern Appalachian Rocky Outcrop			GA, NC, SC?, TN, VA
					CES202.297	Southern Appalachian Granitic Dome	AL, GA?, NC, SC
			G671	Piedmont Dome & Flatrock Vegetation			AL, GA, NC, SC, TN, VA
					CES202.329	Southern Piedmont Granite Flatrock and Outcrop	AL, GA, NC, SC, VA
	M509	Central Interior Acidic Scrub & Grassland					AL, AR, GA, IL, IN, KY, MO, OH, OK, TN, VA, WV
			G178	Central Interior Acidic Open Glade & Barrens			AL, AR, GA, IL, IN, KS, KY, MO, OH, OK, TN, VA
					CES202.314	Ouachita Novaculite Glade and Woodland	AR, OK
					CES202.337	Cumberland Sandstone Glade and Barrens	AL, GA, KY, TN, VA
					CES202.692	Central Interior Highlands Dry Acidic Glade and Barrens	AR, IL, IN, KY, MO, OK, TN?
	M508	Central Interior Calcareous Scrub & Grassland					AL, AR, GA, IL, IN, KY, LA, MO, OH, OK, TN, VA, WV
			G174	South-Central Patch Prairie			AL, GA, KY, TN, WV
					CES202.053	Cumberland Wet-Mesic Meadow and Savanna	KY, TN
					CES202.352	Western Highland Rim Prairie and Barrens	KY?, TN
					CES202.354	Eastern Highland Rim Prairie and Barrens	KY, TN
					CES202.355	Pennyroyal Karst Plain Prairie and Barrens	KY, TN
					CES202.453	Southern Ridge and Valley Patch Prairie	AL, GA, TN
					CES202.888	Bluegrass Savanna and Woodland	KY
					CES203.353	East Gulf Coastal Plain Jackson Plain Prairie and Barrens	KY, TN?
					CES203.549	Lower Mississippi Alluvial Plain Grand Prairie	AR
			G179	Central Interior Alkaline Open Glade & Barrens			AL, AR, GA, IL, IN, KS, KY, LA, MO, NC, OH, OK, TN, VA
					CES202.024	Southern Ridge and Valley Calcareous Glade and Woodland	AL, GA, TN, VA
					CES202.334	Nashville Basin Limestone Glade and Woodland	KY, TN
					CES202.338	Alabama Ketona Glade and Woodland	AL
					CES202.343	Ouachita Shale Glade and Barrens	AR, OK
					CES202.691	Central Interior Highlands Calcareous Glade and Barrens	AL, AR, GA, IL, IN, KY, MO, OH, OK, TN
					CES202.602	Central Appalachian Alkaline Glade and Woodland	CT?, MD, NJ, NY?, OH, PA, VA, WV
	M162	Florida Peninsula Scrub & Herb					FL, GA
			G176	Florida Dry Prairie			FL
					CES203.380	Florida Dry Prairie	FL
	M309	Southeastern Coastal Plain Patch Prairie					AL, AR, GA, KY, LA, MS, OK, TN, TX
			G175	Southeastern Coastal Plain Patch Prairie			AL, AR, GA, KY, LA, MS, OK, TN, TX
					CES203.377	West Gulf Coastal Plain Northern Calcareous Prairie	AR, OK
					CES203.379	West Gulf Coastal Plain Southern Calcareous Prairie	AR, LA, TX
					CES203.478	Southern Coastal Plain Blackland Prairie and Woodland	AL, GA, MS, TN
					CES205.897	East-Central Texas Plains Xeric Sandyland	TX
	M308	Southern Barrens & Glade					AR, FL, GA, LA, OK, TX
			G584	Southeastern Coastal Plain Barrens & Glade			AL, AR, FL, GA, LA, NC, SC, TX
					CES203.277	West Gulf Coastal Plain Weches Glade	AR?, LA?, TX
					CES203.291	South-Central Saline Barrens	AR, LA, TX
					CES203.364	West Gulf Coastal Plain Catahoula Barrens	LA, TX
					CES203.371	West Gulf Coastal Plain Nepheline Syenite Glade	AR
					CES203.534	Panhandle Florida Limestone Glade	FL, GA
2.B.4 Temperate to Polar Scrub & Herb Coastal Vegetation
	M057	Eastern North American Coastal Dune, Grassland & Rocky Headland					AL, CT, DE, FL, GA, IL, IN, LA, MA, MD, ME, MI, MN, MS, NB, NC, NH, NJ, NS, NY, OH, ON, PA, PE, QC?, RI, SC, TX, VA, VT, WI
			G494	South Atlantic & Gulf Coastal Dune & Grassland			AL, FL, GA, LA, MS, MXTAM, NC, SC, TX, VA
					CES203.273	Southern Atlantic Coastal Plain Dune and Maritime Grassland	FL, GA, NC, SC
					CES203.465	Texas Coast Dune and Coastal Grassland	TX
					CES203.500	East Gulf Coastal Plain Dune and Coastal Grassland	AL, FL, MS
					CES203.539	Southwest Florida Dune and Coastal Grassland	FL
					CES203.543	Texas Saline Coastal Prairie	TX
			G493	North Atlantic Coastal Dune & Grassland			CT, DE, MA, MD, ME, NB, NC, NH, NJ, NS, NY, PE, RI, VA
					CES203.264	Northern Atlantic Coastal Plain Dune and Swale	CT, MA, ME, NH, NJ, NY, RI
					CES203.895	Northern Atlantic Coastal Plain Heathland and Grassland	CT?, MA, NY, RI
2.C.2 Temperate to Polar Bog & Fen
	M877	North American Boreal & Subboreal Alkaline Fen					AB, AK, BC, CO, CT, ID, IL, IN, MA, MB, ME, MI, MN, MT, NB, ND, NH, NJ, NS, NT, NY, OH, ON, OR, PA, PE?, QC, RI, SD, SK, VT, WA, WI, WV, WY, YT
			G805	Central Appalachian-Northeast Alkaline Fen			CT, MA, ME, NH, NJ, NY, OH, ON, PA, RI?, VA, VT, WV
					CES202.607	North-Central Appalachian Seepage Fen	CT, MA, MD, NH, NJ, NY, PA, VA, VT, WV
2.C.3 Tropical Freshwater Marsh, Wet Meadow & Shrubland
	M710	Caribbean Freshwater Marsh, Wet Meadow & Shrubland					FL
			G129	South Florida Freshwater Marsh & Wet Prairie			FL
					CES411.286	South Florida Everglades Sawgrass Marsh	FL
					CES411.370	South Florida Wet Marl Prairie	FL
					CES411.485	South Florida Slough, Gator Hole and Willow Head	FL
2.C.4 Temperate to Polar Freshwater Marsh, Wet Meadow & Shrubland
	M061	Eastern North American Cool Temperate Seep					AR, CT, DC, DE, GA, IA, IL, IN, KY, MA, MD, ME, MI, MN, MO, NB?, NC, NH, NJ, NS?, NY, OH, ON, PA, QC?, RI, SC, TN, VA, VT, WI, WV
			G184	Central & Southern Appalachian Seep			AL, GA, KY, NC, SC, TN, VA, WV
					CES202.300	Southern and Central Appalachian Bog and Fen	GA, KY, NC, SC, TN, VA
					CES202.458	Southern Ridge and Valley Seepage Fen	AL, GA, TN
	M881	Eastern North American Riverscour Vegetation					AL, AR, CT, GA, IA, IL, IN, KY, MA, MD, ME, MI, MN, MO, NB, NC, NH, NJ, NS, NY, OH, OK, ON, PA, QC, RI, TN, VA, VT, WI, WV
			G753	Central Interior-Appalachian Riverscour Barrens & Prairie			AL, AR, GA, IA, IL, IN, KY, MD, MO, NC, OH, OK, PA, TN, VA, WV
					CES202.036	Cumberland Riverscour	AL, GA?, KY, TN, WV
	M066	Atlantic & Gulf Coastal Fresh-Oligohaline Tidal Marsh					AL, CT, DE, FL, GA, LA, LB, MA, MD, ME, MS, NB, NC, NF, NJ, NS, NY, PA, PE?, QC, SC, TX, VA
					CES203.067	Mississippi Sound Fresh and Oligohaline Tidal Marsh	AL, FL, MS
					CES203.259	Atlantic Coastal Plain Embayed Region Tidal Freshwater Marsh	NC, VA
					CES203.376	Southern Atlantic Coastal Plain Fresh and Oligohaline Tidal Marsh	FL, GA, NC, SC
					CES203.467	Gulf Coast Chenier Plain Fresh and Oligohaline Tidal Marsh	LA, TX
					CES203.470	Mississippi Delta Fresh and Oligohaline Tidal Marsh	LA
					CES203.472	Texas Coast Fresh and Oligohaline Tidal Marsh	TX
					CES203.507	Florida Big Bend Fresh and Oligohaline Tidal Marsh	FL
					CES203.516	Northern Atlantic Coastal Plain Fresh and Oligohaline Tidal Marsh	CT, DE, MA, MD, ME, NJ, NY, PA, VA
	M067	Atlantic & Gulf Coastal Plain Wet Prairie & Marsh					AL, AR?, CT, DC, DE, FL, GA, IN, LA, MA, MD, ME, MI, MS, MXTAM?, NC, NH, NJ, NY, ON, PA?, RI, SC, TX, VA, WI?, WV
			G188	South Atlantic & Gulf Coastal Plain River & Basin Freshwater Marsh & Wet Meadow			AL, CT, DE, FL, GA, KY, LA, MA, MD, MS, NC, NH?, NJ, NY, PA?, RI, SC, TN, TX, VA, WV
					CES203.055	Florida River Floodplain Marsh	FL
					CES203.077	Floridian Highlands Freshwater Marsh	FL, GA?
			G777	Atlantic & Gulf Coastal Interdunal Marsh & Prairie			AL, FL, GA, LA, MD, MS, MXTAM?, NC, SC, TX, VA
					CES203.258	Southeastern Coastal Plain Interdunal Wetland	AL, FL, GA, LA, MS, NC, SC, TX, VA
					CES203.192	East Gulf Coastal Plain Savanna and Wet Prairie	AL, FL, MS
					CES203.491	Central Florida Wet Prairie and Herbaceous Seep	FL
					CES203.518	Northern Atlantic Coastal Plain Pond	DE, IN, MA, MD, ME, MI, NH, NJ, NS, NY, ON, VA, VT, WI
					CES203.541	Texas-Louisiana Coastal Prairie Pondshore	LA, TX
					CES203.547	West Gulf Coastal Plain Flatwoods Pond	LA, TX
					CES203.558	East Gulf Coastal Plain Depression Pond	AL, FL, GA, LA?, MS
					CES203.890	Central Florida Herbaceous Pondshore	FL
			G187	Atlantic & Gulf Coastal Plain Seep			AL, AR, FL, GA, LA, MD?, MS, NC, OK, SC, TX, VA?
					CES203.078	Southern Coastal Plain Herbaceous Seep and Bog	AL, FL, LA, MS
					CES203.194	West Gulf Coastal Plain Herbaceous Seep and Bog	AR?, LA, OK, TX
					CES203.253	Atlantic Coastal Plain Sandhill Seep	GA, NC, SC
2.C.5 Salt Marsh
	M079	North American Atlantic & Gulf Coastal Salt Marsh					AL, CT, DC, DE, FL, GA, LA, MA, MD, ME, MS, MXTAM, NB, NC, NH, NJ, NS, NY, RI, SC, TX, VA
			G123	Atlantic & Gulf Coastal Tidal Flat & Panne			AL, CT, DE, FL, GA, LA, MA, MD, ME, MS, MXTAM, NB, NC, NH, NJ, NS, NY, QC, RI, SC, TX, VA
					CES301.461	Laguna Madre Salt and Brackish Tidal Flat	TX
			G121	Atlantic & Gulf Coastal High Salt Marsh			AL, CT, DE, FL, GA, LA, MA, MD, ME, MS, MXTAM?, NB, NC, NH, NJ, NS, NY, QC, RI, SC, TX, VA
					CES203.257	Atlantic Coastal Plain Indian River Lagoon Tidal Marsh	FL
					CES203.260	Atlantic Coastal Plain Embayed Region Tidal Salt and Brackish Marsh	NC, VA
					CES203.270	Southern Atlantic Coastal Plain Salt and Brackish Tidal Marsh	FL, GA, NC, SC
					CES203.303	North-Central Gulf of Mexico Salt and Brackish Tidal Marsh	AL, FL, MS
					CES203.468	Gulf Coast Chenier Plain Salt and Brackish Tidal Marsh	LA, TX
					CES203.471	Mississippi Delta Salt and Brackish Tidal Marsh	LA
					CES203.473	Texas Coast Salt and Brackish Tidal Marsh	TX
					CES203.508	Florida Big Bend Salt and Brackish Tidal Marsh	FL
					CES203.519	Northern Atlantic Coastal Plain Tidal Salt Marsh	CT, DE, MA, MD, ME, NH, NJ, NY, RI, VA
					CES203.892	Atlantic Coastal Plain Northern Salt Pond Marsh	MA, NH, NY, RI
			G120	Atlantic & Gulf Coastal Brackish Salt Marsh			AL, CT, DC, DE, FL, GA, LA, LB?, MA, MD, ME, MS, NB, NC, NF?, NH, NJ, NS, NY, PA, PE?, QC, RI, SC, TX, VA
					CES203.894	Northern Atlantic Coastal Plain Brackish Tidal Marsh	CT, DE, MA, MD, NH, NJ, NY, RI, VA
3.A.2 Warm Desert & Semi-Desert Scrub & Grassland
	M130	Tamaulipan Scrub & Grassland					MXCOA, MXNLE, MXTAM, TX
			G099	Tamaulipan Dry Mesquite & Thornscrub			MXCOA, MXNLE, MXTAM, MXVER?, TX
					CES301.462	Tamaulipan Loma Shrubland and Grassland	TX
					CES301.711	Tamaulipan Saline Thornscrub	MXCOA?, MXNLE?, MXTAM?, TX
					CES301.986	Tamaulipan Calcareous Thornscrub	MXCOA, MXNLE, MXTAM, TX
			G100	Tamaulipan Dry Grassland			MXCOA, MXNLE, MXTAM, TX
					CES301.985	Tamaulipan Savanna Grassland	MXCOA, MXNLE, MXTAM, TX
					CES301.989	Tamaulipan Caliche Grassland	MXTAM, TX
					CES301.717	Tamaulipan Saline Lake	MXNLE?, MXTAM?, TX
