# Supplementary material for: Improving species status assessments under the U.S. Endangered Species Act and implications for multispecies conservation challenges worldwide
Source: Conserv Biol. 2021 Jun 28;35(6):1715–24. doi: 10.1111/cobi.13777 (PMC9292301; doi:10.1111/cobi.13777)
Supplement: Supplementary file 2 — Appendix S2. Federally listed Threatened and Endangered Species and NatureServe Globally Critically Imperiled (G1), Imperiled (G1), and Vulnerable (G3) species, plus subspecies and varieties (T1, T2, T3) documented by NatureServe to be associated with grassland ecological systems in the southeastern U.S. (see Appendix S1); 94 of 118 ecological systems are known to have these at‐risk species associated with them. [file COBI-35-1715-s002.xlsx]

## Sheet: Appendix S2
	Appendix S2. Federally listed Threatened and Endangered Species and NatureServe Globally Critically Imperiled (G1), Imperiled (G1), and Vulnerable (G3) species, plus subspecies and varieties (T1, T2, T3) documented by NatureServe to be associated with grassland ecological systems in the southeastern U.S. (see Appendix S1); 94 of 118 ecological systems are known to have these at-risk species assoc…
	Ecological System				Species
System ID	Elcode	Global Name	Explorer link	Species ID	plant/animal	Informal taxonomy	Species Elcode	Species Status	Global name (ecology)	Common name (ecology)	Explorer link	USESA code	USESA status	Grank	Rounded Grank	Grank review date
722671	CES202.036	Cumberland Riverscour	https://explorer.natureserve.org/Taxon/ELEMENT_GLOBAL.2.722671	148865	plant	Dicots	PDLAM0D050	Standard	Conradina verticillata	Cumberland false rosemary	https://explorer.natureserve.org/Taxon/ELEMENT_GLOBAL.2.148865	T	Threatened	G3	G3	2019-10-24
722671	CES202.036	Cumberland Riverscour	https://explorer.natureserve.org/Taxon/ELEMENT_GLOBAL.2.722671	134555	plant	Dicots	PDASTEB0L0	Standard	Eurybia saxicastellii	rockcastle aster	https://explorer.natureserve.org/Taxon/ELEMENT_GLOBAL.2.134555			G1G2	G1	2007-04-04
722671	CES202.036	Cumberland Riverscour	https://explorer.natureserve.org/Taxon/ELEMENT_GLOBAL.2.722671	149547	plant	Dicots	PDHAM01020	Standard	Fothergilla major	mountain witchalder	https://explorer.natureserve.org/Taxon/ELEMENT_GLOBAL.2.149547			G3	G3	1998-04-14
722671	CES202.036	Cumberland Riverscour	https://explorer.natureserve.org/Taxon/ELEMENT_GLOBAL.2.722671	139248	plant	Monocots	PMLIL15040	Provisional	Hymenocallis coronaria	shoals spiderlily	https://explorer.natureserve.org/Taxon/ELEMENT_GLOBAL.2.139248			G3?	G3	2014-02-04
722671	CES202.036	Cumberland Riverscour	https://explorer.natureserve.org/Taxon/ELEMENT_GLOBAL.2.722671	153084	plant	Dicots	PDAST5X0H0	Standard	Liatris microcephala	smallhead blazing star	https://explorer.natureserve.org/Taxon/ELEMENT_GLOBAL.2.153084			G3G4	G3	1993-05-31
722671	CES202.036	Cumberland Riverscour	https://explorer.natureserve.org/Taxon/ELEMENT_GLOBAL.2.722671	154093	plant	Dicots	PDPRI07070	Standard	Lysimachia fraseri	Fraser's yellow loosestrife	https://explorer.natureserve.org/Taxon/ELEMENT_GLOBAL.2.154093			G3	G3	2017-12-28
722671	CES202.036	Cumberland Riverscour	https://explorer.natureserve.org/Taxon/ELEMENT_GLOBAL.2.722671	155128	plant	Dicots	PDMAL100C0	Standard	Sida hermaphrodita	Virginia fanpetals	https://explorer.natureserve.org/Taxon/ELEMENT_GLOBAL.2.155128			G3	G3	2016-08-01
722671	CES202.036	Cumberland Riverscour	https://explorer.natureserve.org/Taxon/ELEMENT_GLOBAL.2.722671	135631	plant	Dicots	PDROS1Q0E0	Standard	Spiraea virginiana	Virginia meadowsweet	https://explorer.natureserve.org/Taxon/ELEMENT_GLOBAL.2.135631	T	Threatened	G2	G2	2019-11-04
722671	CES202.036	Cumberland Riverscour	https://explorer.natureserve.org/Taxon/ELEMENT_GLOBAL.2.722671	154710	plant	Dicots	PDVIT040J0	Standard	Vitis rupestris	sand grape	https://explorer.natureserve.org/Taxon/ELEMENT_GLOBAL.2.154710			G3	G3	2020-03-05
722671	CES202.036	Cumberland Riverscour	https://explorer.natureserve.org/Taxon/ELEMENT_GLOBAL.2.722671	148370	plant	Monocots	PMXYR010M0	Standard	Xyris tennesseensis	Tennessee yelloweyed grass	https://explorer.natureserve.org/Taxon/ELEMENT_GLOBAL.2.148370	E	Endangered	G2	G2	2006-02-15
722671	CES202.036	Cumberland Riverscour	https://explorer.natureserve.org/Taxon/ELEMENT_GLOBAL.2.722671	105673	animal	Amphibians	AAAAD05020	Standard	Eurycea junaluska	junaluska salamander	https://explorer.natureserve.org/Taxon/ELEMENT_GLOBAL.2.105673			G2G3	G2	2019-06-26
722671	CES202.036	Cumberland Riverscour	https://explorer.natureserve.org/Taxon/ELEMENT_GLOBAL.2.722671	103622	animal	Mammals	AMAJH04012	Standard	Puma concolor couguar	eastern cougar	https://explorer.natureserve.org/Taxon/ELEMENT_GLOBAL.2.103622	DL	Delisted	G5TXQ	TX	2016-04-04
792682	CES202.053	Cumberland Wet-Mesic Meadow and Savanna	https://explorer.natureserve.org/Taxon/ELEMENT_GLOBAL.2.792682	141421	plant	Dicots	PDSAR02050	Standard	Sarracenia oreophila	green pitcherplant	https://explorer.natureserve.org/Taxon/ELEMENT_GLOBAL.2.141421	E	Endangered	G2	G2	2015-06-23
792682	CES202.053	Cumberland Wet-Mesic Meadow and Savanna	https://explorer.natureserve.org/Taxon/ELEMENT_GLOBAL.2.792682	144235	plant	Dicots	PDSCR1Q010	Standard	Schwalbea americana	chaffseed	https://explorer.natureserve.org/Taxon/ELEMENT_GLOBAL.2.144235	E	Endangered	G2	G2	2020-04-02
723195	CES202.294	Southern Appalachian Grass and Shrub Bald	https://explorer.natureserve.org/Taxon/ELEMENT_GLOBAL.2.723195	138258	plant	Monocots	PMPOA17030	Standard	Calamagrostis cainii	Cain's reedgrass	https://explorer.natureserve.org/Taxon/ELEMENT_GLOBAL.2.138258			G1	G1	2009-08-22
723195	CES202.294	Southern Appalachian Grass and Shrub Bald	https://explorer.natureserve.org/Taxon/ELEMENT_GLOBAL.2.723195	129611	plant	Monocots	PMCYP038P0	Standard	Carex misera	wretched sedge	https://explorer.natureserve.org/Taxon/ELEMENT_GLOBAL.2.129611			G3	G3	2018-08-14
723195	CES202.294	Southern Appalachian Grass and Shrub Bald	https://explorer.natureserve.org/Taxon/ELEMENT_GLOBAL.2.723195	154381	plant	Dicots	PDGEN06060	Standard	Gentiana austromontana	Appalachian gentian	https://explorer.natureserve.org/Taxon/ELEMENT_GLOBAL.2.154381			G3	G3	1998-03-26
723195	CES202.294	Southern Appalachian Grass and Shrub Bald	https://explorer.natureserve.org/Taxon/ELEMENT_GLOBAL.2.723195	141196	plant	Dicots	PDROS0S050	Standard	Geum geniculatum	bent avens	https://explorer.natureserve.org/Taxon/ELEMENT_GLOBAL.2.141196			G2	G2	2015-12-07
723195	CES202.294	Southern Appalachian Grass and Shrub Bald	https://explorer.natureserve.org/Taxon/ELEMENT_GLOBAL.2.723195	129612	plant	Dicots	PDROS0S0C0	Standard	Geum radiatum	Appalachian avens	https://explorer.natureserve.org/Taxon/ELEMENT_GLOBAL.2.129612	E	Endangered	G2	G2	2015-12-07
723195	CES202.294	Southern Appalachian Grass and Shrub Bald	https://explorer.natureserve.org/Taxon/ELEMENT_GLOBAL.2.723195	155857	plant	Dicots	PDRUB1T082	Standard	Houstonia purpurea var. montana	Venus' pride	https://explorer.natureserve.org/Taxon/ELEMENT_GLOBAL.2.155857	E	Endangered	G5T2	T2	2004-03-15
723195	CES202.294	Southern Appalachian Grass and Shrub Bald	https://explorer.natureserve.org/Taxon/ELEMENT_GLOBAL.2.723195	128397	plant	Dicots	PDCLU030V0	Standard	Hypericum graveolens	mountain St. Johnswort	https://explorer.natureserve.org/Taxon/ELEMENT_GLOBAL.2.128397			G3	G3	1999-04-26
723195	CES202.294	Southern Appalachian Grass and Shrub Bald	https://explorer.natureserve.org/Taxon/ELEMENT_GLOBAL.2.723195	153400	plant	Dicots	PDCLU03140	Standard	Hypericum mitchellianum	Blue Ridge St. Johnswort	https://explorer.natureserve.org/Taxon/ELEMENT_GLOBAL.2.153400			G3	G3	1998-03-27
723195	CES202.294	Southern Appalachian Grass and Shrub Bald	https://explorer.natureserve.org/Taxon/ELEMENT_GLOBAL.2.723195	128081	plant	Dicots	PDAST5D050	Standard	Krigia montana	mountain dwarfdandelion	https://explorer.natureserve.org/Taxon/ELEMENT_GLOBAL.2.128081			G3	G3	1998-03-27
723195	CES202.294	Southern Appalachian Grass and Shrub Bald	https://explorer.natureserve.org/Taxon/ELEMENT_GLOBAL.2.723195	139859	plant	Monocots	PMLIL1A060	Standard	Lilium grayi	Gray's lily	https://explorer.natureserve.org/Taxon/ELEMENT_GLOBAL.2.139859			G1G2	G1	2018-03-15
723195	CES202.294	Southern Appalachian Grass and Shrub Bald	https://explorer.natureserve.org/Taxon/ELEMENT_GLOBAL.2.723195	127036	plant	Mosses	NBMUS5T0B0	Standard	Polytrichastrum appalachianum	Appalachian polytrichum moss	https://explorer.natureserve.org/Taxon/ELEMENT_GLOBAL.2.127036			G3	G3	1999-03-30
723195	CES202.294	Southern Appalachian Grass and Shrub Bald	https://explorer.natureserve.org/Taxon/ELEMENT_GLOBAL.2.723195	142028	plant	Dicots	PDAST7K0B0	Standard	Prenanthes roanensis	Roan Mountain rattlesnakeroot	https://explorer.natureserve.org/Taxon/ELEMENT_GLOBAL.2.142028			G3	G3	1999-04-26
723195	CES202.294	Southern Appalachian Grass and Shrub Bald	https://explorer.natureserve.org/Taxon/ELEMENT_GLOBAL.2.723195	131521	plant	Dicots	PDFAB3G041	Standard	Robinia hispida var. fertilis	bristly locust	https://explorer.natureserve.org/Taxon/ELEMENT_GLOBAL.2.131521			G4T1Q	T1	2001-07-04
723195	CES202.294	Southern Appalachian Grass and Shrub Bald	https://explorer.natureserve.org/Taxon/ELEMENT_GLOBAL.2.723195	146725	plant	Dicots	PDFAB3G043	Standard	Robinia hispida var. kelseyi	Kelsey's locust	https://explorer.natureserve.org/Taxon/ELEMENT_GLOBAL.2.146725			G4T1	T1	2001-07-04
723195	CES202.294	Southern Appalachian Grass and Shrub Bald	https://explorer.natureserve.org/Taxon/ELEMENT_GLOBAL.2.723195	150137	plant	Dicots	PDFAB3G0B1	Standard	Robinia viscosa var. hartwegii	Hartweg's locust	https://explorer.natureserve.org/Taxon/ELEMENT_GLOBAL.2.150137			G3T2	T2	2006-12-13
723195	CES202.294	Southern Appalachian Grass and Shrub Bald	https://explorer.natureserve.org/Taxon/ELEMENT_GLOBAL.2.723195	123423	plant	Liverworts	NBHEP04060	Standard	Sphenolobus saxicola	curled notchwort	https://explorer.natureserve.org/Taxon/ELEMENT_GLOBAL.2.123423			G3G4	G3	1999-11-08
723195	CES202.294	Southern Appalachian Grass and Shrub Bald	https://explorer.natureserve.org/Taxon/ELEMENT_GLOBAL.2.723195	106386	animal	Mammals	AMAJA01020	Standard	Canis rufus	red wolf	https://explorer.natureserve.org/Taxon/ELEMENT_GLOBAL.2.106386	E, XN	Endangered; Experimental population, non-essential	G1Q	G1	2006-05-02
723195	CES202.294	Southern Appalachian Grass and Shrub Bald	https://explorer.natureserve.org/Taxon/ELEMENT_GLOBAL.2.723195	120274	animal	Grasshoppers	IIORT01340	Standard	Melanoplus divergens	divergent melanoplus	https://explorer.natureserve.org/Taxon/ELEMENT_GLOBAL.2.120274			G2G3	G2	2000-12-01
723195	CES202.294	Southern Appalachian Grass and Shrub Bald	https://explorer.natureserve.org/Taxon/ELEMENT_GLOBAL.2.723195	113369	animal	Grasshoppers	IIORT01410	Standard	Melanoplus serrulatus	serrulate melanoplus	https://explorer.natureserve.org/Taxon/ELEMENT_GLOBAL.2.113369			G1G3	G2	2000-12-01
723195	CES202.294	Southern Appalachian Grass and Shrub Bald	https://explorer.natureserve.org/Taxon/ELEMENT_GLOBAL.2.723195	103622	animal	Mammals	AMAJH04012	Standard	Puma concolor couguar	eastern cougar	https://explorer.natureserve.org/Taxon/ELEMENT_GLOBAL.2.103622	DL	Delisted	G5TXQ	TX	2016-04-04
723194	CES202.297	Southern Appalachian Granitic Dome	https://explorer.natureserve.org/Taxon/ELEMENT_GLOBAL.2.723194	132369	plant	Monocots	PMCYP031S0	Standard	Carex biltmoreana	stiff sedge	https://explorer.natureserve.org/Taxon/ELEMENT_GLOBAL.2.132369			G3	G3	1992-04-23
723194	CES202.297	Southern Appalachian Granitic Dome	https://explorer.natureserve.org/Taxon/ELEMENT_GLOBAL.2.723194	124874	plant	Lichens	NLLEC75010	Standard	Cetradonia linearis	rock gnome lichen	https://explorer.natureserve.org/Taxon/ELEMENT_GLOBAL.2.124874	E	Endangered	G3	G3	2013-05-13
723194	CES202.297	Southern Appalachian Granitic Dome	https://explorer.natureserve.org/Taxon/ELEMENT_GLOBAL.2.723194	153185	plant	Dicots	PDASTEB010	Standard	Eurybia avita	Alexander's rock aster	https://explorer.natureserve.org/Taxon/ELEMENT_GLOBAL.2.153185			G3	G3	1997-12-22
723194	CES202.297	Southern Appalachian Granitic Dome	https://explorer.natureserve.org/Taxon/ELEMENT_GLOBAL.2.723194	151704	plant	Dicots	PDSAX0E070	Standard	Heuchera caroliniana	Carolina alumroot	https://explorer.natureserve.org/Taxon/ELEMENT_GLOBAL.2.151704			G3	G3	1999-05-14
723194	CES202.297	Southern Appalachian Granitic Dome	https://explorer.natureserve.org/Taxon/ELEMENT_GLOBAL.2.723194	140682	plant	Dicots	PDCLU03050	Standard	Hypericum buckleii	Buckley's St. Johnswort	https://explorer.natureserve.org/Taxon/ELEMENT_GLOBAL.2.140682			G3	G3	1999-05-27
723194	CES202.297	Southern Appalachian Granitic Dome	https://explorer.natureserve.org/Taxon/ELEMENT_GLOBAL.2.723194	128081	plant	Dicots	PDAST5D050	Standard	Krigia montana	mountain dwarfdandelion	https://explorer.natureserve.org/Taxon/ELEMENT_GLOBAL.2.128081			G3	G3	1998-03-27
723194	CES202.297	Southern Appalachian Granitic Dome	https://explorer.natureserve.org/Taxon/ELEMENT_GLOBAL.2.723194	141141	plant	Dicots	PDAST5X0Y0	Standard	Liatris turgida	turgid blazing star	https://explorer.natureserve.org/Taxon/ELEMENT_GLOBAL.2.141141			G3	G3	1996-07-22
723194	CES202.297	Southern Appalachian Granitic Dome	https://explorer.natureserve.org/Taxon/ELEMENT_GLOBAL.2.723194	127659	plant	Liverworts	NBHEP20010	Standard	Mannia californica	a liverwort	https://explorer.natureserve.org/Taxon/ELEMENT_GLOBAL.2.127659			G3?	G3	1998-12-18
723194	CES202.297	Southern Appalachian Granitic Dome	https://explorer.natureserve.org/Taxon/ELEMENT_GLOBAL.2.723194	128854	plant	Dicots	PDAST8H220	Standard	Packera millefolium	piedmont ragwort	https://explorer.natureserve.org/Taxon/ELEMENT_GLOBAL.2.128854			G3	G3	2015-03-19
723194	CES202.297	Southern Appalachian Granitic Dome	https://explorer.natureserve.org/Taxon/ELEMENT_GLOBAL.2.723194	129803	plant	Dicots	PDSCR1L5R0	Standard	Penstemon smallii	Small's beardtongue	https://explorer.natureserve.org/Taxon/ELEMENT_GLOBAL.2.129803			G3	G3	2002-10-07
723194	CES202.297	Southern Appalachian Granitic Dome	https://explorer.natureserve.org/Taxon/ELEMENT_GLOBAL.2.723194	150137	plant	Dicots	PDFAB3G0B1	Standard	Robinia viscosa var. hartwegii	Hartweg's locust	https://explorer.natureserve.org/Taxon/ELEMENT_GLOBAL.2.150137			G3T2	T2	2006-12-13
723194	CES202.297	Southern Appalachian Granitic Dome	https://explorer.natureserve.org/Taxon/ELEMENT_GLOBAL.2.723194	138206	plant	Dicots	PDAST850H1	Standard	Rudbeckia triloba var. pinnatiloba	browneyed Susan	https://explorer.natureserve.org/Taxon/ELEMENT_GLOBAL.2.138206			G5T3	T3	2002-04-02
723194	CES202.297	Southern Appalachian Granitic Dome	https://explorer.natureserve.org/Taxon/ELEMENT_GLOBAL.2.723194	130319	plant	Dicots	PDAST8P1U0	Standard	Solidago simulans	fall goldenrod	https://explorer.natureserve.org/Taxon/ELEMENT_GLOBAL.2.130319			G2	G2	2015-12-07
723194	CES202.297	Southern Appalachian Granitic Dome	https://explorer.natureserve.org/Taxon/ELEMENT_GLOBAL.2.723194	1160371	animal	Amphibians	AAAAD01090	Standard	Aneides aeneus	green salamander	https://explorer.natureserve.org/Taxon/ELEMENT_GLOBAL.2.1160371			G3G4	G3	2007-05-25
723194	CES202.297	Southern Appalachian Granitic Dome	https://explorer.natureserve.org/Taxon/ELEMENT_GLOBAL.2.723194	101808	animal	Mammals	AMAFF08100	Standard	Neotoma magister	allegheny woodrat	https://explorer.natureserve.org/Taxon/ELEMENT_GLOBAL.2.101808			G3G4	G3	2006-04-17
723191	CES202.300	Southern and Central Appalachian Bog and Fen	https://explorer.natureserve.org/Taxon/ELEMENT_GLOBAL.2.723191	148518	plant	Monocots	PMCYP03264	Standard	Carex bromoides ssp. montana	brome-like sedge	https://explorer.natureserve.org/Taxon/ELEMENT_GLOBAL.2.148518			G5T3?	T3	1998-01-28
723191	CES202.300	Southern and Central Appalachian Bog and Fen	https://explorer.natureserve.org/Taxon/ELEMENT_GLOBAL.2.723191	129961	plant	Monocots	PMCYP03BV0	Standard	Carex ruthii	Ruth's sedge	https://explorer.natureserve.org/Taxon/ELEMENT_GLOBAL.2.129961			G3G4	G3	2018-07-25
723191	CES202.300	Southern and Central Appalachian Bog and Fen	https://explorer.natureserve.org/Taxon/ELEMENT_GLOBAL.2.723191	147169	plant	Monocots	PMCYP03C60	Standard	Carex schweinitzii	Schweinitz's sedge	https://explorer.natureserve.org/Taxon/ELEMENT_GLOBAL.2.147169			G3G4	G3	2016-09-16
723191	CES202.300	Southern and Central Appalachian Bog and Fen	https://explorer.natureserve.org/Taxon/ELEMENT_GLOBAL.2.723191	146406	plant	Monocots	PMCYP03GU0	Provisional	Carex sp. 2	fen sedge	https://explorer.natureserve.org/Taxon/ELEMENT_GLOBAL.2.146406			G1	G1	1999-12-07
723191	CES202.300	Southern and Central Appalachian Bog and Fen	https://explorer.natureserve.org/Taxon/ELEMENT_GLOBAL.2.723191	158507	plant	Dicots	PDSCR0F010	Standard	Chelone cuthbertii	Cuthbert's turtlehead	https://explorer.natureserve.org/Taxon/ELEMENT_GLOBAL.2.158507			G3	G3	2018-02-01
723191	CES202.300	Southern and Central Appalachian Bog and Fen	https://explorer.natureserve.org/Taxon/ELEMENT_GLOBAL.2.723191	159702	plant	Dicots	PDEUP0Q1T0	Standard	Euphorbia purpurea	Darlington's glade spurge	https://explorer.natureserve.org/Taxon/ELEMENT_GLOBAL.2.159702			G3	G3	2018-03-02
723191	CES202.300	Southern and Central Appalachian Bog and Fen	https://explorer.natureserve.org/Taxon/ELEMENT_GLOBAL.2.723191	151923	plant	Monocots	PMLIL10010	Standard	Helonias bullata	swamppink	https://explorer.natureserve.org/Taxon/ELEMENT_GLOBAL.2.151923	T	Threatened	G3	G3	2009-12-31
723191	CES202.300	Southern and Central Appalachian Bog and Fen	https://explorer.natureserve.org/Taxon/ELEMENT_GLOBAL.2.723191	154417	plant	Dicots	PDAQU01080	Standard	Ilex collina	longstalk holly	https://explorer.natureserve.org/Taxon/ELEMENT_GLOBAL.2.154417			G3	G3	2020-04-21
723191	CES202.300	Southern and Central Appalachian Bog and Fen	https://explorer.natureserve.org/Taxon/ELEMENT_GLOBAL.2.723191	136247	plant	Monocots	PMJUN010K0	Standard	Juncus caesariensis	New Jersey rush	https://explorer.natureserve.org/Taxon/ELEMENT_GLOBAL.2.136247			G2G3	G2	2016-09-15
723191	CES202.300	Southern and Central Appalachian Bog and Fen	https://explorer.natureserve.org/Taxon/ELEMENT_GLOBAL.2.723191	139859	plant	Monocots	PMLIL1A060	Standard	Lilium grayi	Gray's lily	https://explorer.natureserve.org/Taxon/ELEMENT_GLOBAL.2.139859			G1G2	G1	2018-03-15
723191	CES202.300	Southern and Central Appalachian Bog and Fen	https://explorer.natureserve.org/Taxon/ELEMENT_GLOBAL.2.723191	156512	plant	Dicots	PDCAR0G0D0	Standard	Minuartia godfreyi	Godfrey's stitchwort	https://explorer.natureserve.org/Taxon/ELEMENT_GLOBAL.2.156512			G1	G1	2011-09-01
723191	CES202.300	Southern and Central Appalachian Bog and Fen	https://explorer.natureserve.org/Taxon/ELEMENT_GLOBAL.2.723191	154773	plant	Monocots	PMLIL1L010	Standard	Narthecium americanum	yellow asphodel	https://explorer.natureserve.org/Taxon/ELEMENT_GLOBAL.2.154773			G2	G2	2017-03-10
723191	CES202.300	Southern and Central Appalachian Bog and Fen	https://explorer.natureserve.org/Taxon/ELEMENT_GLOBAL.2.723191	144987	plant	Dicots	PDSAX0P060	Standard	Parnassia grandifolia	largeleaf grass of Parnassus	https://explorer.natureserve.org/Taxon/ELEMENT_GLOBAL.2.144987			G3	G3	2000-08-11
723191	CES202.300	Southern and Central Appalachian Bog and Fen	https://explorer.natureserve.org/Taxon/ELEMENT_GLOBAL.2.723191	155927	plant	Monocots	PMORC1Y0D0	Standard	Platanthera integrilabia	white fringeless orchid	https://explorer.natureserve.org/Taxon/ELEMENT_GLOBAL.2.155927	T	Threatened	G2G3	G2	2013-11-26
723191	CES202.300	Southern and Central Appalachian Bog and Fen	https://explorer.natureserve.org/Taxon/ELEMENT_GLOBAL.2.723191	136481	plant	Monocots	PMPOA4Z1W0	Standard	Poa paludigena	bog bluegrass	https://explorer.natureserve.org/Taxon/ELEMENT_GLOBAL.2.136481			G3G4	G3	2018-08-03
723191	CES202.300	Southern and Central Appalachian Bog and Fen	https://explorer.natureserve.org/Taxon/ELEMENT_GLOBAL.2.723191	143556	plant	Dicots	PDPLM0E0L0	Standard	Polemonium vanbruntiae	Vanbrunt's polemonium	https://explorer.natureserve.org/Taxon/ELEMENT_GLOBAL.2.143556			G3G4	G3	2005-09-29
723191	CES202.300	Southern and Central Appalachian Bog and Fen	https://explorer.natureserve.org/Taxon/ELEMENT_GLOBAL.2.723191	142664	plant	Dicots	PDERI150T0	Standard	Rhododendron vaseyi	pinkshell azalea	https://explorer.natureserve.org/Taxon/ELEMENT_GLOBAL.2.142664			G3	G3	2018-02-07
723191	CES202.300	Southern and Central Appalachian Bog and Fen	https://explorer.natureserve.org/Taxon/ELEMENT_GLOBAL.2.723191	138698	plant	Monocots	PMALI04090	Standard	Sagittaria fasciculata	bunched arrowhead	https://explorer.natureserve.org/Taxon/ELEMENT_GLOBAL.2.138698	E	Endangered	G2	G2	2015-03-18
723191	CES202.300	Southern and Central Appalachian Bog and Fen	https://explorer.natureserve.org/Taxon/ELEMENT_GLOBAL.2.723191	154007	plant	Dicots	PDSAR02082	Standard	Sarracenia jonesii	Jones' pitcherplant	https://explorer.natureserve.org/Taxon/ELEMENT_GLOBAL.2.154007	E	Endangered	G2	G2	2008-01-04
723191	CES202.300	Southern and Central Appalachian Bog and Fen	https://explorer.natureserve.org/Taxon/ELEMENT_GLOBAL.2.723191	141421	plant	Dicots	PDSAR02050	Standard	Sarracenia oreophila	green pitcherplant	https://explorer.natureserve.org/Taxon/ELEMENT_GLOBAL.2.141421	E	Endangered	G2	G2	2015-06-23
723191	CES202.300	Southern and Central Appalachian Bog and Fen	https://explorer.natureserve.org/Taxon/ELEMENT_GLOBAL.2.723191	132767	plant	Dicots	PDSAR02076	Standard	Sarracenia purpurea var. montana	purple pitcherplant	https://explorer.natureserve.org/Taxon/ELEMENT_GLOBAL.2.132767			G5T1T2	T1	2018-10-02
723191	CES202.300	Southern and Central Appalachian Bog and Fen	https://explorer.natureserve.org/Taxon/ELEMENT_GLOBAL.2.723191	134492	plant	Monocots	PMLIL200Q3	Nonstandard	Trillium pusillum var. virginianum	Virginia wakerobin	https://explorer.natureserve.org/Taxon/ELEMENT_GLOBAL.2.134492			G3T2	T2	2019-11-07
723191	CES202.300	Southern and Central Appalachian Bog and Fen	https://explorer.natureserve.org/Taxon/ELEMENT_GLOBAL.2.723191	106386	animal	Mammals	AMAJA01020	Standard	Canis rufus	red wolf	https://explorer.natureserve.org/Taxon/ELEMENT_GLOBAL.2.106386	E, XN	Endangered; Experimental population, non-essential	G1Q	G1	2006-05-02
723191	CES202.300	Southern and Central Appalachian Bog and Fen	https://explorer.natureserve.org/Taxon/ELEMENT_GLOBAL.2.723191	100247	animal	Amphibians	AAAAD03010	Standard	Desmognathus aeneus	seepage salamander	https://explorer.natureserve.org/Taxon/ELEMENT_GLOBAL.2.100247			G3G4	G3	2004-12-22
723191	CES202.300	Southern and Central Appalachian Bog and Fen	https://explorer.natureserve.org/Taxon/ELEMENT_GLOBAL.2.723191	102868	animal	Amphibians	AAAAD03050	Standard	Desmognathus imitator	imitator salamander	https://explorer.natureserve.org/Taxon/ELEMENT_GLOBAL.2.102868			G3G4	G3	2019-06-25
723191	CES202.300	Southern and Central Appalachian Bog and Fen	https://explorer.natureserve.org/Taxon/ELEMENT_GLOBAL.2.723191	101251	animal	Amphibians	AAAAD03110	Standard	Desmognathus santeetlah	santeetlah dusky salamander	https://explorer.natureserve.org/Taxon/ELEMENT_GLOBAL.2.101251			G3G4Q	G3	2019-06-25
723191	CES202.300	Southern and Central Appalachian Bog and Fen	https://explorer.natureserve.org/Taxon/ELEMENT_GLOBAL.2.723191	101495	animal	Turtles	ARAAD02040	Standard	Glyptemys muhlenbergii	bog turtle	https://explorer.natureserve.org/Taxon/ELEMENT_GLOBAL.2.101495	T, SAT	Threatened; Threatened due to similarity of appearance	G2G3	G2	2018-12-17
723191	CES202.300	Southern and Central Appalachian Bog and Fen	https://explorer.natureserve.org/Taxon/ELEMENT_GLOBAL.2.723191	118820	animal	Butterflies and Skippers	IILEPN3020	Standard	Neonympha mitchellii	mitchell's satyr	https://explorer.natureserve.org/Taxon/ELEMENT_GLOBAL.2.118820	E (implied)	Endangered (implied)	G2	G2	2011-09-27
723191	CES202.300	Southern and Central Appalachian Bog and Fen	https://explorer.natureserve.org/Taxon/ELEMENT_GLOBAL.2.723191	103622	animal	Mammals	AMAJH04012	Standard	Puma concolor couguar	eastern cougar	https://explorer.natureserve.org/Taxon/ELEMENT_GLOBAL.2.103622	DL	Delisted	G5TXQ	TX	2016-04-04
723183	CES202.313	Ozark-Ouachita Shortleaf Pine-Oak Forest and Woodland	https://explorer.natureserve.org/Taxon/ELEMENT_GLOBAL.2.723183	141321	plant	Dicots	PDRUB1T0G0	Standard	Houstonia ouachitana	Ouachita bluet	https://explorer.natureserve.org/Taxon/ELEMENT_GLOBAL.2.141321			G3	G3	1990-09-18
723183	CES202.313	Ozark-Ouachita Shortleaf Pine-Oak Forest and Woodland	https://explorer.natureserve.org/Taxon/ELEMENT_GLOBAL.2.723183	130318	plant	Dicots	PDAST8P2L0	Standard	Solidago ouachitensis	Ouachita Mountain goldenrod	https://explorer.natureserve.org/Taxon/ELEMENT_GLOBAL.2.130318			G3	G3	1999-06-04
723183	CES202.313	Ozark-Ouachita Shortleaf Pine-Oak Forest and Woodland	https://explorer.natureserve.org/Taxon/ELEMENT_GLOBAL.2.723183	142305	plant	Dicots	PDBRA2G0Z0	Standard	Streptanthus squamiformis	pineoak jewelflower	https://explorer.natureserve.org/Taxon/ELEMENT_GLOBAL.2.142305			G2G3	G2	2012-04-04
723182	CES202.314	Ouachita Novaculite Glade and Woodland	https://explorer.natureserve.org/Taxon/ELEMENT_GLOBAL.2.723182	797522	plant	Monocots	PMPOA2H1W0	Provisional	Elymus churchii	Church's wildrye	https://explorer.natureserve.org/Taxon/ELEMENT_GLOBAL.2.797522			G2G3	G2	2006-12-14
723182	CES202.314	Ouachita Novaculite Glade and Woodland	https://explorer.natureserve.org/Taxon/ELEMENT_GLOBAL.2.723182	141321	plant	Dicots	PDRUB1T0G0	Standard	Houstonia ouachitana	Ouachita bluet	https://explorer.natureserve.org/Taxon/ELEMENT_GLOBAL.2.141321			G3	G3	1990-09-18
723182	CES202.314	Ouachita Novaculite Glade and Woodland	https://explorer.natureserve.org/Taxon/ELEMENT_GLOBAL.2.723182	149977	plant	Dicots	PDAST5X0U2	Standard	Liatris squarrosa var. compacta	scaly blazing star	https://explorer.natureserve.org/Taxon/ELEMENT_GLOBAL.2.149977			G5T3	T3	2002-08-20
723182	CES202.314	Ouachita Novaculite Glade and Woodland	https://explorer.natureserve.org/Taxon/ELEMENT_GLOBAL.2.723182	135089	plant	Dicots	PDAST7G040	Standard	Polymnia cossatotensis	Cossatot Mountain leafcup	https://explorer.natureserve.org/Taxon/ELEMENT_GLOBAL.2.135089			G1	G1	2009-08-31
723182	CES202.314	Ouachita Novaculite Glade and Woodland	https://explorer.natureserve.org/Taxon/ELEMENT_GLOBAL.2.723182	129701	plant	Dicots	PDFAG05350	Standard	Quercus acerifolia	mapleleaf oak	https://explorer.natureserve.org/Taxon/ELEMENT_GLOBAL.2.129701			G1	G1	2018-02-23
723182	CES202.314	Ouachita Novaculite Glade and Woodland	https://explorer.natureserve.org/Taxon/ELEMENT_GLOBAL.2.723182	130318	plant	Dicots	PDAST8P2L0	Standard	Solidago ouachitensis	Ouachita Mountain goldenrod	https://explorer.natureserve.org/Taxon/ELEMENT_GLOBAL.2.130318			G3	G3	1999-06-04
723182	CES202.314	Ouachita Novaculite Glade and Woodland	https://explorer.natureserve.org/Taxon/ELEMENT_GLOBAL.2.723182	131248	plant	Dicots	PDBRA2G0R1	Standard	Streptanthus maculatus ssp. obtusifolius	clasping jewelflower	https://explorer.natureserve.org/Taxon/ELEMENT_GLOBAL.2.131248			G3T3Q	T3	1998-01-27
723182	CES202.314	Ouachita Novaculite Glade and Woodland	https://explorer.natureserve.org/Taxon/ELEMENT_GLOBAL.2.723182	142305	plant	Dicots	PDBRA2G0Z0	Standard	Streptanthus squamiformis	pineoak jewelflower	https://explorer.natureserve.org/Taxon/ELEMENT_GLOBAL.2.142305			G2G3	G2	2012-04-04
723182	CES202.314	Ouachita Novaculite Glade and Woodland	https://explorer.natureserve.org/Taxon/ELEMENT_GLOBAL.2.723182	136282	plant	Dicots	PDVAL040A0	Standard	Valerianella palmeri	Palmer's cornsalad	https://explorer.natureserve.org/Taxon/ELEMENT_GLOBAL.2.136282			G3	G3	1996-03-29
723180	CES202.319	Southeastern Interior Longleaf Pine Woodland	https://explorer.natureserve.org/Taxon/ELEMENT_GLOBAL.2.723180	129708	plant	Dicots	PDCON04020	Standard	Calystegia catesbeiana	Catesby's false bindweed	https://explorer.natureserve.org/Taxon/ELEMENT_GLOBAL.2.129708			G3	G3	1996-11-18
723180	CES202.319	Southeastern Interior Longleaf Pine Woodland	https://explorer.natureserve.org/Taxon/ELEMENT_GLOBAL.2.723180	133563	plant	Dicots	PDAST4N1F0	Standard	Helianthus smithii	Smith's sunflower	https://explorer.natureserve.org/Taxon/ELEMENT_GLOBAL.2.133563			G2Q	G2	2007-05-21
723180	CES202.319	Southeastern Interior Longleaf Pine Woodland	https://explorer.natureserve.org/Taxon/ELEMENT_GLOBAL.2.723180	151807	plant	Dicots	PDFAG050Q0	Standard	Quercus georgiana	Georgia oak	https://explorer.natureserve.org/Taxon/ELEMENT_GLOBAL.2.151807			G3	G3	2020-04-29
723180	CES202.319	Southeastern Interior Longleaf Pine Woodland	https://explorer.natureserve.org/Taxon/ELEMENT_GLOBAL.2.723180	106386	animal	Mammals	AMAJA01020	Standard	Canis rufus	red wolf	https://explorer.natureserve.org/Taxon/ELEMENT_GLOBAL.2.106386	E, XN	Endangered; Experimental population, non-essential	G1Q	G1	2006-05-02
723180	CES202.319	Southeastern Interior Longleaf Pine Woodland	https://explorer.natureserve.org/Taxon/ELEMENT_GLOBAL.2.723180	103433	animal	Birds	ABNYF07060	Standard	Dryobates borealis	red-cockaded woodpecker	https://explorer.natureserve.org/Taxon/ELEMENT_GLOBAL.2.103433	E, PT	Endangered; Proposed threatened	G3	G3	2018-12-12
723180	CES202.319	Southeastern Interior Longleaf Pine Woodland	https://explorer.natureserve.org/Taxon/ELEMENT_GLOBAL.2.723180	105170	animal	Birds	ABPBX91050	Standard	Peucaea aestivalis	bachman's sparrow	https://explorer.natureserve.org/Taxon/ELEMENT_GLOBAL.2.105170			G3	G3	2019-01-09
723180	CES202.319	Southeastern Interior Longleaf Pine Woodland	https://explorer.natureserve.org/Taxon/ELEMENT_GLOBAL.2.723180	106217	animal	Reptiles	ARADB39022	Standard	Virginia valeriae pulchra	mountain earthsnake	https://explorer.natureserve.org/Taxon/ELEMENT_GLOBAL.2.106217			G5T3T4	T3	1997-01-09
723175	CES202.328	Southern Piedmont Glade and Barrens	https://explorer.natureserve.org/Taxon/ELEMENT_GLOBAL.2.723175	140380	plant	Dicots	PDFAB080E0	Standard	Amorpha schwerinii	Schwerin's false indigo	https://explorer.natureserve.org/Taxon/ELEMENT_GLOBAL.2.140380			G3G4	G3	2002-10-09
723175	CES202.328	Southern Piedmont Glade and Barrens	https://explorer.natureserve.org/Taxon/ELEMENT_GLOBAL.2.723175	149675	plant	Dicots	PDAST4N1C0	Standard	Helianthus schweinitzii	Schweinitz's sunflower	https://explorer.natureserve.org/Taxon/ELEMENT_GLOBAL.2.149675	E	Endangered	G3	G3	2004-03-16
723175	CES202.328	Southern Piedmont Glade and Barrens	https://explorer.natureserve.org/Taxon/ELEMENT_GLOBAL.2.723175	111322	animal	Butterflies and Skippers	IILEP37100	Standard	Erynnis martialis	mottled duskywing	https://explorer.natureserve.org/Taxon/ELEMENT_GLOBAL.2.111322			G3	G3	2020-03-08
723175	CES202.328	Southern Piedmont Glade and Barrens	https://explorer.natureserve.org/Taxon/ELEMENT_GLOBAL.2.723175	103622	animal	Mammals	AMAJH04012	Standard	Puma concolor couguar	eastern cougar	https://explorer.natureserve.org/Taxon/ELEMENT_GLOBAL.2.103622	DL	Delisted	G5TXQ	TX	2016-04-04
723174	CES202.329	Southern Piedmont Granite Flatrock and Outcrop	https://explorer.natureserve.org/Taxon/ELEMENT_GLOBAL.2.723174	138613	plant	Dicots	PDSCR02010	Standard	Amphianthus pusillus	little amphianthus	https://explorer.natureserve.org/Taxon/ELEMENT_GLOBAL.2.138613	T	Threatened	G2	G2	1996-01-01
723174	CES202.329	Southern Piedmont Granite Flatrock and Outcrop	https://explorer.natureserve.org/Taxon/ELEMENT_GLOBAL.2.723174	148128	plant	Dicots	PDCUS010U0	Standard	Cuscuta harperi	Harper's dodder	https://explorer.natureserve.org/Taxon/ELEMENT_GLOBAL.2.148128			G2G3	G2	2006-01-26
723174	CES202.329	Southern Piedmont Granite Flatrock and Outcrop	https://explorer.natureserve.org/Taxon/ELEMENT_GLOBAL.2.723174	147422	plant	Monocots	PMCYP061E0	Standard	Cyperus granitophilus	granite flatsedge	https://explorer.natureserve.org/Taxon/ELEMENT_GLOBAL.2.147422			G3G4Q	G3	2006-12-13
723174	CES202.329	Southern Piedmont Granite Flatrock and Outcrop	https://explorer.natureserve.org/Taxon/ELEMENT_GLOBAL.2.723174	152415	plant	Monocots	PMERI01040	Standard	Eriocaulon koernickianum	gulf pipewort	https://explorer.natureserve.org/Taxon/ELEMENT_GLOBAL.2.152415			G2	G2	2009-05-04
723174	CES202.329	Southern Piedmont Granite Flatrock and Outcrop	https://explorer.natureserve.org/Taxon/ELEMENT_GLOBAL.2.723174	153185	plant	Dicots	PDASTEB010	Standard	Eurybia avita	Alexander's rock aster	https://explorer.natureserve.org/Taxon/ELEMENT_GLOBAL.2.153185			G3	G3	1997-12-22
723174	CES202.329	Southern Piedmont Granite Flatrock and Outcrop	https://explorer.natureserve.org/Taxon/ELEMENT_GLOBAL.2.723174	159181	plant	Spikemosses and Quillworts	PPISO010E0	Standard	Isoetes melanospora	blackspore quillwort	https://explorer.natureserve.org/Taxon/ELEMENT_GLOBAL.2.159181	E	Endangered	G1	G1	2006-01-31
723174	CES202.329	Southern Piedmont Granite Flatrock and Outcrop	https://explorer.natureserve.org/Taxon/ELEMENT_GLOBAL.2.723174	139444	plant	Spikemosses and Quillworts	PPISO010L0	Standard	Isoetes tegetiformans	Merlin's grass	https://explorer.natureserve.org/Taxon/ELEMENT_GLOBAL.2.139444	E	Endangered	G1	G1	1996-01-01
723174	CES202.329	Southern Piedmont Granite Flatrock and Outcrop	https://explorer.natureserve.org/Taxon/ELEMENT_GLOBAL.2.723174	134040	plant	Spikemosses and Quillworts	PPISO010P0	Standard	Isoetes virginica	Virginia quillwort	https://explorer.natureserve.org/Taxon/ELEMENT_GLOBAL.2.134040			G1	G1	2015-06-18
723174	CES202.329	Southern Piedmont Granite Flatrock and Outcrop	https://explorer.natureserve.org/Taxon/ELEMENT_GLOBAL.2.723174	150181	plant	Dicots	PDPOR060L2	Standard	Portulaca umbraticola ssp. coronata	wingpod purslane	https://explorer.natureserve.org/Taxon/ELEMENT_GLOBAL.2.150181			G5T2	T2	2016-05-12
723174	CES202.329	Southern Piedmont Granite Flatrock and Outcrop	https://explorer.natureserve.org/Taxon/ELEMENT_GLOBAL.2.723174	161024	plant	Dicots	PDAPI1Y040	Standard	Ptilimnium nodosum	piedmont mock bishopweed	https://explorer.natureserve.org/Taxon/ELEMENT_GLOBAL.2.161024	E	Endangered	G2	G2	2010-03-31
723174	CES202.329	Southern Piedmont Granite Flatrock and Outcrop	https://explorer.natureserve.org/Taxon/ELEMENT_GLOBAL.2.723174	148771	plant	Dicots	PDANA08070	Standard	Rhus michauxii	false poison sumac	https://explorer.natureserve.org/Taxon/ELEMENT_GLOBAL.2.148771	E	Endangered	G2G3	G2	2006-02-17
723174	CES202.329	Southern Piedmont Granite Flatrock and Outcrop	https://explorer.natureserve.org/Taxon/ELEMENT_GLOBAL.2.723174	148449	plant	Monocots	PMCYP0N210	Standard	Rhynchospora globularis var. saxicola	Stone Mountain beaksedge	https://explorer.natureserve.org/Taxon/ELEMENT_GLOBAL.2.148449			G3Q	G3	1998-04-16
723174	CES202.329	Southern Piedmont Granite Flatrock and Outcrop	https://explorer.natureserve.org/Taxon/ELEMENT_GLOBAL.2.723174	126045	plant	Liverworts	NBHEP2Z0P0	Standard	Riccia tenella	a liverwort	https://explorer.natureserve.org/Taxon/ELEMENT_GLOBAL.2.126045			G1G3	G2	1999-01-04
723174	CES202.329	Southern Piedmont Granite Flatrock and Outcrop	https://explorer.natureserve.org/Taxon/ELEMENT_GLOBAL.2.723174	123555	plant	Liverworts	NBHEP2Z0C0	Standard	Riccia warnstorfii	a liverwort	https://explorer.natureserve.org/Taxon/ELEMENT_GLOBAL.2.123555			G1G3Q	G2	1999-01-04
723174	CES202.329	Southern Piedmont Granite Flatrock and Outcrop	https://explorer.natureserve.org/Taxon/ELEMENT_GLOBAL.2.723174	129130	plant	Dicots	PDCRA0A130	Standard	Sedum pusillum	granite stonecrop	https://explorer.natureserve.org/Taxon/ELEMENT_GLOBAL.2.129130			G3	G3	2018-07-26
723174	CES202.329	Southern Piedmont Granite Flatrock and Outcrop	https://explorer.natureserve.org/Taxon/ELEMENT_GLOBAL.2.723174	153332	plant	Dicots	PDMAL100D0	Standard	Sida inflexa	pineland fanpetals	https://explorer.natureserve.org/Taxon/ELEMENT_GLOBAL.2.153332			G1Q	G1	2004-11-23
723174	CES202.329	Southern Piedmont Granite Flatrock and Outcrop	https://explorer.natureserve.org/Taxon/ELEMENT_GLOBAL.2.723174	126376	plant	Lichens	NLTES10400	Standard	Xanthoparmelia piedmontensis	piedmont xanthoparmelia lichen	https://explorer.natureserve.org/Taxon/ELEMENT_GLOBAL.2.126376			G1G2	G1	1999-02-18
723174	CES202.329	Southern Piedmont Granite Flatrock and Outcrop	https://explorer.natureserve.org/Taxon/ELEMENT_GLOBAL.2.723174	111322	animal	Butterflies and Skippers	IILEP37100	Standard	Erynnis martialis	mottled duskywing	https://explorer.natureserve.org/Taxon/ELEMENT_GLOBAL.2.111322			G3	G3	2020-03-08
723170	CES202.334	Nashville Basin Limestone Glade and Woodland	https://explorer.natureserve.org/Taxon/ELEMENT_GLOBAL.2.723170	143330	plant	Dicots	PDFAB0FB00	Standard	Astragalus bibullatus	limestone glade milkvetch	https://explorer.natureserve.org/Taxon/ELEMENT_GLOBAL.2.143330	E	Endangered	G1	G1	2020-02-20
723170	CES202.334	Nashville Basin Limestone Glade and Woodland	https://explorer.natureserve.org/Taxon/ELEMENT_GLOBAL.2.723170	160713	plant	Dicots	PDFAB0F8S0	Standard	Astragalus tennesseensis	Tennessee milkvetch	https://explorer.natureserve.org/Taxon/ELEMENT_GLOBAL.2.160713			G3	G3	1984-11-05
723170	CES202.334	Nashville Basin Limestone Glade and Woodland	https://explorer.natureserve.org/Taxon/ELEMENT_GLOBAL.2.723170	140383	plant	Dicots	PDFAB1A0N0	Standard	Dalea gattingeri	purpletassels	https://explorer.natureserve.org/Taxon/ELEMENT_GLOBAL.2.140383			G3G4	G3	1999-06-09
723170	CES202.334	Nashville Basin Limestone Glade and Woodland	https://explorer.natureserve.org/Taxon/ELEMENT_GLOBAL.2.723170	159601	plant	Dicots	PDAST38090	Standard	Echinacea tennesseensis	Tennessee purple coneflower	https://explorer.natureserve.org/Taxon/ELEMENT_GLOBAL.2.159601	DL	Delisted	G2	G2	2000-02-27
723170	CES202.334	Nashville Basin Limestone Glade and Woodland	https://explorer.natureserve.org/Taxon/ELEMENT_GLOBAL.2.723170	145533	plant	Dicots	PDPOR08050	Standard	Phemeranthus calcaricus	limestone fameflower	https://explorer.natureserve.org/Taxon/ELEMENT_GLOBAL.2.145533			G3	G3	1999-05-24
723168	CES202.337	Cumberland Sandstone Glade and Barrens	https://explorer.natureserve.org/Taxon/ELEMENT_GLOBAL.2.723168	128526	plant	Dicots	PDAST19020	Standard	Bigelowia nuttallii	Nuttall's rayless-goldenrod	https://explorer.natureserve.org/Taxon/ELEMENT_GLOBAL.2.128526			G3G4	G3	2003-05-22
723168	CES202.337	Cumberland Sandstone Glade and Barrens	https://explorer.natureserve.org/Taxon/ELEMENT_GLOBAL.2.723168	154439	plant	Dicots	PDAST2L0S0	Standard	Coreopsis pulchra	woodland tickseed	https://explorer.natureserve.org/Taxon/ELEMENT_GLOBAL.2.154439			G2	G2	2008-10-04
723168	CES202.337	Cumberland Sandstone Glade and Barrens	https://explorer.natureserve.org/Taxon/ELEMENT_GLOBAL.2.723168	156466	plant	Dicots	PDAST4N0U0	Standard	Helianthus longifolius	longleaf sunflower	https://explorer.natureserve.org/Taxon/ELEMENT_GLOBAL.2.156466			G3	G3	1999-05-20
723168	CES202.337	Cumberland Sandstone Glade and Barrens	https://explorer.natureserve.org/Taxon/ELEMENT_GLOBAL.2.723168	153084	plant	Dicots	PDAST5X0H0	Standard	Liatris microcephala	smallhead blazing star	https://explorer.natureserve.org/Taxon/ELEMENT_GLOBAL.2.153084			G3G4	G3	1993-05-31
723168	CES202.337	Cumberland Sandstone Glade and Barrens	https://explorer.natureserve.org/Taxon/ELEMENT_GLOBAL.2.723168	141141	plant	Dicots	PDAST5X0Y0	Standard	Liatris turgida	turgid blazing star	https://explorer.natureserve.org/Taxon/ELEMENT_GLOBAL.2.141141			G3	G3	1996-07-22
723168	CES202.337	Cumberland Sandstone Glade and Barrens	https://explorer.natureserve.org/Taxon/ELEMENT_GLOBAL.2.723168	133642	plant	Dicots	PDGEN0F090	Standard	Sabatia capitata	Appalachian rose gentian	https://explorer.natureserve.org/Taxon/ELEMENT_GLOBAL.2.133642			G2	G2	2017-06-30
723168	CES202.337	Cumberland Sandstone Glade and Barrens	https://explorer.natureserve.org/Taxon/ELEMENT_GLOBAL.2.723168	144279	plant	Dicots	PDPOR080C0	Standard	Phemeranthus mengesii	Menges' fameflower	https://explorer.natureserve.org/Taxon/ELEMENT_GLOBAL.2.144279			G3	G3	1991-06-13
723168	CES202.337	Cumberland Sandstone Glade and Barrens	https://explorer.natureserve.org/Taxon/ELEMENT_GLOBAL.2.723168	116737	animal	Butterflies and Skippers	IILEPE2220	Standard	Callophrys irus	frosted elfin	https://explorer.natureserve.org/Taxon/ELEMENT_GLOBAL.2.116737			G2G3	G2	2020-03-28
723168	CES202.337	Cumberland Sandstone Glade and Barrens	https://explorer.natureserve.org/Taxon/ELEMENT_GLOBAL.2.723168	106386	animal	Mammals	AMAJA01020	Standard	Canis rufus	red wolf	https://explorer.natureserve.org/Taxon/ELEMENT_GLOBAL.2.106386	E, XN	Endangered; Experimental population, non-essential	G1Q	G1	2006-05-02
723168	CES202.337	Cumberland Sandstone Glade and Barrens	https://explorer.natureserve.org/Taxon/ELEMENT_GLOBAL.2.723168	109824	animal	Underwing Moths	IILEY89821	Standard	Catocala herodias gerhardi	pine barrens underwing	https://explorer.natureserve.org/Taxon/ELEMENT_GLOBAL.2.109824			G3T3	T3	2014-04-18
723168	CES202.337	Cumberland Sandstone Glade and Barrens	https://explorer.natureserve.org/Taxon/ELEMENT_GLOBAL.2.723168	111322	animal	Butterflies and Skippers	IILEP37100	Standard	Erynnis martialis	mottled duskywing	https://explorer.natureserve.org/Taxon/ELEMENT_GLOBAL.2.111322			G3	G3	2020-03-08
723168	CES202.337	Cumberland Sandstone Glade and Barrens	https://explorer.natureserve.org/Taxon/ELEMENT_GLOBAL.2.723168	103622	animal	Mammals	AMAJH04012	Standard	Puma concolor couguar	eastern cougar	https://explorer.natureserve.org/Taxon/ELEMENT_GLOBAL.2.103622	DL	Delisted	G5TXQ	TX	2016-04-04
723168	CES202.337	Cumberland Sandstone Glade and Barrens	https://explorer.natureserve.org/Taxon/ELEMENT_GLOBAL.2.723168	106217	animal	Reptiles	ARADB39022	Standard	Virginia valeriae pulchra	mountain earthsnake	https://explorer.natureserve.org/Taxon/ELEMENT_GLOBAL.2.106217			G5T3T4	T3	1997-01-09
723167	CES202.338	Alabama Ketona Glade and Woodland	https://explorer.natureserve.org/Taxon/ELEMENT_GLOBAL.2.723167	160900	plant	Dicots	PDFAB0G031	Standard	Baptisia australis var. australis	blue wild indigo	https://explorer.natureserve.org/Taxon/ELEMENT_GLOBAL.2.160900			G5T3T4	T3	2007-07-30
723167	CES202.338	Alabama Ketona Glade and Woodland	https://explorer.natureserve.org/Taxon/ELEMENT_GLOBAL.2.723167	158692	plant	Dicots	PDSCR0D3Y0	Standard	Castilleja kraliana	Cahaba Indian paintbrush	https://explorer.natureserve.org/Taxon/ELEMENT_GLOBAL.2.158692			G2	G2	2006-01-26
723167	CES202.338	Alabama Ketona Glade and Woodland	https://explorer.natureserve.org/Taxon/ELEMENT_GLOBAL.2.723167	138249	plant	Dicots	PDAST2L0B3	Provisional	Coreopsis grandiflora var. inclinata	Ketona tickseed	https://explorer.natureserve.org/Taxon/ELEMENT_GLOBAL.2.138249			G5T2	T2	1998-01-12
723167	CES202.338	Alabama Ketona Glade and Woodland	https://explorer.natureserve.org/Taxon/ELEMENT_GLOBAL.2.723167	128579	plant	Dicots	PDEUP0H010	Standard	Croton alabamensis	Alabama croton	https://explorer.natureserve.org/Taxon/ELEMENT_GLOBAL.2.128579			G3	G3	1993-08-02
723167	CES202.338	Alabama Ketona Glade and Woodland	https://explorer.natureserve.org/Taxon/ELEMENT_GLOBAL.2.723167	152027	plant	Dicots	PDFAB1A1W0	Provisional	Dalea cahaba	Cahaba prairie clover	https://explorer.natureserve.org/Taxon/ELEMENT_GLOBAL.2.152027			G2	G2	2006-01-26
723167	CES202.338	Alabama Ketona Glade and Woodland	https://explorer.natureserve.org/Taxon/ELEMENT_GLOBAL.2.723167	161056	plant	Dicots	PDAST3M3W4	Provisional	Erigeron strigosus var. dolomiticola	Cahaba daisy fleabane	https://explorer.natureserve.org/Taxon/ELEMENT_GLOBAL.2.161056			G5T2?	T2	2006-01-03
723167	CES202.338	Alabama Ketona Glade and Woodland	https://explorer.natureserve.org/Taxon/ELEMENT_GLOBAL.2.723167	144220	plant	Dicots	PDAST5X1D0	Provisional	Liatris oligocephala	Cahaba torch	https://explorer.natureserve.org/Taxon/ELEMENT_GLOBAL.2.144220			G1	G1	2006-01-26
723167	CES202.338	Alabama Ketona Glade and Woodland	https://explorer.natureserve.org/Taxon/ELEMENT_GLOBAL.2.723167	152423	plant	Dicots	PDBOR0S060	Provisional	Onosmodium decipiens	deceptive marbleseed	https://explorer.natureserve.org/Taxon/ELEMENT_GLOBAL.2.152423			G2	G2	2002-01-23
723167	CES202.338	Alabama Ketona Glade and Woodland	https://explorer.natureserve.org/Taxon/ELEMENT_GLOBAL.2.723167	147674	plant	Monocots	PMCYP0N2B0	Standard	Rhynchospora thornei	Thorne's beaksedge	https://explorer.natureserve.org/Taxon/ELEMENT_GLOBAL.2.147674			G3	G3	2004-02-17
723167	CES202.338	Alabama Ketona Glade and Woodland	https://explorer.natureserve.org/Taxon/ELEMENT_GLOBAL.2.723167	128884	plant	Dicots	PDAST8L0N0	Standard	Silphium glutinosum	sticky rosinweed	https://explorer.natureserve.org/Taxon/ELEMENT_GLOBAL.2.128884			G2	G2	2020-10-28
723167	CES202.338	Alabama Ketona Glade and Woodland	https://explorer.natureserve.org/Taxon/ELEMENT_GLOBAL.2.723167	159960	plant	Dicots	PDSOL0Z093	Standard	Solanum pumilum	dwarf nightshade	https://explorer.natureserve.org/Taxon/ELEMENT_GLOBAL.2.159960			G5T1	T1	1997-12-23
723167	CES202.338	Alabama Ketona Glade and Woodland	https://explorer.natureserve.org/Taxon/ELEMENT_GLOBAL.2.723167	144594	plant	Dicots	PDLOG08021	Standard	Spigelia alabamensis	purpleflower pinkroot	https://explorer.natureserve.org/Taxon/ELEMENT_GLOBAL.2.144594	E (implied)	Endangered (implied)	G2	G2	2020-03-19
874293	CES202.343	Ouachita Shale Glade and Barrens	https://explorer.natureserve.org/Taxon/ELEMENT_GLOBAL.2.874293	155799	plant	Dicots	PDFAB080A0	Standard	Amorpha nitens	shining false indigo	https://explorer.natureserve.org/Taxon/ELEMENT_GLOBAL.2.155799			G3?	G3	1995-07-13
874293	CES202.343	Ouachita Shale Glade and Barrens	https://explorer.natureserve.org/Taxon/ELEMENT_GLOBAL.2.874293	159298	plant	Dicots	PDFAB080B0	Standard	Amorpha ouachitensis	Ouachita false indigo	https://explorer.natureserve.org/Taxon/ELEMENT_GLOBAL.2.159298			G3Q	G3	1996-01-10
874293	CES202.343	Ouachita Shale Glade and Barrens	https://explorer.natureserve.org/Taxon/ELEMENT_GLOBAL.2.874293	157463	plant	Dicots	PDAPO03080	Standard	Amsonia hubrichtii	Hubricht's bluestar	https://explorer.natureserve.org/Taxon/ELEMENT_GLOBAL.2.157463			G3	G3	1999-06-18
874293	CES202.343	Ouachita Shale Glade and Barrens	https://explorer.natureserve.org/Taxon/ELEMENT_GLOBAL.2.874293	143779	plant	Monocots	PMCYP03730	Standard	Carex latebracteata	Waterfall's sedge	https://explorer.natureserve.org/Taxon/ELEMENT_GLOBAL.2.143779			G3	G3	2018-11-19
874293	CES202.343	Ouachita Shale Glade and Barrens	https://explorer.natureserve.org/Taxon/ELEMENT_GLOBAL.2.874293	135466	plant	Dicots	PDROS0H540	Standard	Crataegus triflora	threeflower hawthorn	https://explorer.natureserve.org/Taxon/ELEMENT_GLOBAL.2.135466			G2G3	G2	2008-07-11
874293	CES202.343	Ouachita Shale Glade and Barrens	https://explorer.natureserve.org/Taxon/ELEMENT_GLOBAL.2.874293	132167	plant	Dicots	PDBRA11060	Standard	Draba aprica	openground draba	https://explorer.natureserve.org/Taxon/ELEMENT_GLOBAL.2.132167			G3	G3	2010-04-29
874293	CES202.343	Ouachita Shale Glade and Barrens	https://explorer.natureserve.org/Taxon/ELEMENT_GLOBAL.2.874293	152415	plant	Monocots	PMERI01040	Standard	Eriocaulon koernickianum	gulf pipewort	https://explorer.natureserve.org/Taxon/ELEMENT_GLOBAL.2.152415			G2	G2	2009-05-04
874293	CES202.343	Ouachita Shale Glade and Barrens	https://explorer.natureserve.org/Taxon/ELEMENT_GLOBAL.2.874293	151634	plant	Dicots	PDAST4N112	Standard	Helianthus occidentalis ssp. plantagineus	fewleaf sunflower	https://explorer.natureserve.org/Taxon/ELEMENT_GLOBAL.2.151634			G5T2T3	T2	2014-02-26
874293	CES202.343	Ouachita Shale Glade and Barrens	https://explorer.natureserve.org/Taxon/ELEMENT_GLOBAL.2.874293	137002	plant	Dicots	PDBRA1N0K0	Standard	Lesquerella filiformis	limestoneglade bladderpod	https://explorer.natureserve.org/Taxon/ELEMENT_GLOBAL.2.137002	T	Threatened	G3	G3	2003-06-10
874293	CES202.343	Ouachita Shale Glade and Barrens	https://explorer.natureserve.org/Taxon/ELEMENT_GLOBAL.2.874293	149977	plant	Dicots	PDAST5X0U2	Standard	Liatris squarrosa var. compacta	scaly blazing star	https://explorer.natureserve.org/Taxon/ELEMENT_GLOBAL.2.149977			G5T3	T3	2002-08-20
874293	CES202.343	Ouachita Shale Glade and Barrens	https://explorer.natureserve.org/Taxon/ELEMENT_GLOBAL.2.874293	790426	plant	Dicots	PDGEN0F0K0	Provisional	Sabatia arkansana	pelton's rose-gentian	https://explorer.natureserve.org/Taxon/ELEMENT_GLOBAL.2.790426			G1	G1	2006-01-12
874293	CES202.343	Ouachita Shale Glade and Barrens	https://explorer.natureserve.org/Taxon/ELEMENT_GLOBAL.2.874293	128777	plant	Dicots	PDCAR0U1G0	Standard	Silene regia	royal catchfly	https://explorer.natureserve.org/Taxon/ELEMENT_GLOBAL.2.128777			G3	G3	2000-08-11
874293	CES202.343	Ouachita Shale Glade and Barrens	https://explorer.natureserve.org/Taxon/ELEMENT_GLOBAL.2.874293	131248	plant	Dicots	PDBRA2G0R1	Standard	Streptanthus maculatus ssp. obtusifolius	clasping jewelflower	https://explorer.natureserve.org/Taxon/ELEMENT_GLOBAL.2.131248			G3T3Q	T3	1998-01-27
874293	CES202.343	Ouachita Shale Glade and Barrens	https://explorer.natureserve.org/Taxon/ELEMENT_GLOBAL.2.874293	142305	plant	Dicots	PDBRA2G0Z0	Standard	Streptanthus squamiformis	pineoak jewelflower	https://explorer.natureserve.org/Taxon/ELEMENT_GLOBAL.2.142305			G2G3	G2	2012-04-04
874293	CES202.343	Ouachita Shale Glade and Barrens	https://explorer.natureserve.org/Taxon/ELEMENT_GLOBAL.2.874293	149424	plant	Dicots	PDVAL04080	Standard	Valerianella nuttallii	Nuttall's cornsalad	https://explorer.natureserve.org/Taxon/ELEMENT_GLOBAL.2.149424			G3	G3	2020-02-12
874293	CES202.343	Ouachita Shale Glade and Barrens	https://explorer.natureserve.org/Taxon/ELEMENT_GLOBAL.2.874293	136282	plant	Dicots	PDVAL040A0	Standard	Valerianella palmeri	Palmer's cornsalad	https://explorer.natureserve.org/Taxon/ELEMENT_GLOBAL.2.136282			G3	G3	1996-03-29
723163	CES202.347	Eastern Serpentine Woodland	https://explorer.natureserve.org/Taxon/ELEMENT_GLOBAL.2.723163	151089	plant	Dicots	PDAST2L100	Standard	Coreopsis delphiniifolia	larkspurleaf tickseed	https://explorer.natureserve.org/Taxon/ELEMENT_GLOBAL.2.151089			G3?	G3	1994-04-22
723163	CES202.347	Eastern Serpentine Woodland	https://explorer.natureserve.org/Taxon/ELEMENT_GLOBAL.2.723163	122412	plant	Liverworts	NBHEP17010	Standard	Drepanolejeunea appalachiana	appalachian threadwort	https://explorer.natureserve.org/Taxon/ELEMENT_GLOBAL.2.122412			G2?	G2	1998-10-19
723163	CES202.347	Eastern Serpentine Woodland	https://explorer.natureserve.org/Taxon/ELEMENT_GLOBAL.2.723163	159156	plant	Dicots	PDASTE80D0	Standard	Symphyotrichum depauperatum	serpentine aster	https://explorer.natureserve.org/Taxon/ELEMENT_GLOBAL.2.159156			G2	G2	1997-10-03
723163	CES202.347	Eastern Serpentine Woodland	https://explorer.natureserve.org/Taxon/ELEMENT_GLOBAL.2.723163	161174	plant	Dicots	PDRAN0M0B0	Standard	Thalictrum macrostylum	piedmont meadowrue	https://explorer.natureserve.org/Taxon/ELEMENT_GLOBAL.2.161174			G3G4	G3	2002-10-28
723163	CES202.347	Eastern Serpentine Woodland	https://explorer.natureserve.org/Taxon/ELEMENT_GLOBAL.2.723163	135186	plant	Dicots	PDAPI28020	Standard	Thaspium pinnatifidum	cutleaf meadowparsnip	https://explorer.natureserve.org/Taxon/ELEMENT_GLOBAL.2.135186			G2G3	G2	2017-12-18
723163	CES202.347	Eastern Serpentine Woodland	https://explorer.natureserve.org/Taxon/ELEMENT_GLOBAL.2.723163	106386	animal	Mammals	AMAJA01020	Standard	Canis rufus	red wolf	https://explorer.natureserve.org/Taxon/ELEMENT_GLOBAL.2.106386	E, XN	Endangered; Experimental population, non-essential	G1Q	G1	2006-05-02
723163	CES202.347	Eastern Serpentine Woodland	https://explorer.natureserve.org/Taxon/ELEMENT_GLOBAL.2.723163	111322	animal	Butterflies and Skippers	IILEP37100	Standard	Erynnis martialis	mottled duskywing	https://explorer.natureserve.org/Taxon/ELEMENT_GLOBAL.2.111322			G3	G3	2020-03-08
723163	CES202.347	Eastern Serpentine Woodland	https://explorer.natureserve.org/Taxon/ELEMENT_GLOBAL.2.723163	103622	animal	Mammals	AMAJH04012	Standard	Puma concolor couguar	eastern cougar	https://explorer.natureserve.org/Taxon/ELEMENT_GLOBAL.2.103622	DL	Delisted	G5TXQ	TX	2016-04-04
723163	CES202.347	Eastern Serpentine Woodland	https://explorer.natureserve.org/Taxon/ELEMENT_GLOBAL.2.723163	106217	animal	Reptiles	ARADB39022	Standard	Virginia valeriae pulchra	mountain earthsnake	https://explorer.natureserve.org/Taxon/ELEMENT_GLOBAL.2.106217			G5T3T4	T3	1997-01-09
723162	CES202.348	Southern and Central Appalachian Mafic Glade and Barrens	https://explorer.natureserve.org/Taxon/ELEMENT_GLOBAL.2.723162	142677	plant	Dicots	PDBRA061D0	Standard	Arabis patens	spreading rockcress	https://explorer.natureserve.org/Taxon/ELEMENT_GLOBAL.2.142677			G3	G3	2018-01-25
723162	CES202.348	Southern and Central Appalachian Mafic Glade and Barrens	https://explorer.natureserve.org/Taxon/ELEMENT_GLOBAL.2.723162	156755	plant	Dicots	PDBER02010	Standard	Berberis canadensis	American barberry	https://explorer.natureserve.org/Taxon/ELEMENT_GLOBAL.2.156755			G3G4	G3	2018-01-17
723162	CES202.348	Southern and Central Appalachian Mafic Glade and Barrens	https://explorer.natureserve.org/Taxon/ELEMENT_GLOBAL.2.723162	151089	plant	Dicots	PDAST2L100	Standard	Coreopsis delphiniifolia	larkspurleaf tickseed	https://explorer.natureserve.org/Taxon/ELEMENT_GLOBAL.2.151089			G3?	G3	1994-04-22
723162	CES202.348	Southern and Central Appalachian Mafic Glade and Barrens	https://explorer.natureserve.org/Taxon/ELEMENT_GLOBAL.2.723162	147692	plant	Dicots	PDAST38030	Standard	Echinacea laevigata	smooth purple coneflower	https://explorer.natureserve.org/Taxon/ELEMENT_GLOBAL.2.147692	E	Endangered	G2G3	G2	2016-02-18
723162	CES202.348	Southern and Central Appalachian Mafic Glade and Barrens	https://explorer.natureserve.org/Taxon/ELEMENT_GLOBAL.2.723162	128854	plant	Dicots	PDAST8H220	Standard	Packera millefolium	piedmont ragwort	https://explorer.natureserve.org/Taxon/ELEMENT_GLOBAL.2.128854			G3	G3	2015-03-19
723162	CES202.348	Southern and Central Appalachian Mafic Glade and Barrens	https://explorer.natureserve.org/Taxon/ELEMENT_GLOBAL.2.723162	157471	plant	Dicots	PDAST6V061	Standard	Parthenium auriculatum	wild quinine	https://explorer.natureserve.org/Taxon/ELEMENT_GLOBAL.2.157471			G3G4	G3	2008-09-03
723162	CES202.348	Southern and Central Appalachian Mafic Glade and Barrens	https://explorer.natureserve.org/Taxon/ELEMENT_GLOBAL.2.723162	129803	plant	Dicots	PDSCR1L5R0	Standard	Penstemon smallii	Small's beardtongue	https://explorer.natureserve.org/Taxon/ELEMENT_GLOBAL.2.129803			G3	G3	2002-10-07
723162	CES202.348	Southern and Central Appalachian Mafic Glade and Barrens	https://explorer.natureserve.org/Taxon/ELEMENT_GLOBAL.2.723162	138206	plant	Dicots	PDAST850H1	Standard	Rudbeckia triloba var. pinnatiloba	browneyed Susan	https://explorer.natureserve.org/Taxon/ELEMENT_GLOBAL.2.138206			G5T3	T3	2002-04-02
723162	CES202.348	Southern and Central Appalachian Mafic Glade and Barrens	https://explorer.natureserve.org/Taxon/ELEMENT_GLOBAL.2.723162	133642	plant	Dicots	PDGEN0F090	Standard	Sabatia capitata	Appalachian rose gentian	https://explorer.natureserve.org/Taxon/ELEMENT_GLOBAL.2.133642			G2	G2	2017-06-30
723162	CES202.348	Southern and Central Appalachian Mafic Glade and Barrens	https://explorer.natureserve.org/Taxon/ELEMENT_GLOBAL.2.723162	106386	animal	Mammals	AMAJA01020	Standard	Canis rufus	red wolf	https://explorer.natureserve.org/Taxon/ELEMENT_GLOBAL.2.106386	E, XN	Endangered; Experimental population, non-essential	G1Q	G1	2006-05-02
723162	CES202.348	Southern and Central Appalachian Mafic Glade and Barrens	https://explorer.natureserve.org/Taxon/ELEMENT_GLOBAL.2.723162	111322	animal	Butterflies and Skippers	IILEP37100	Standard	Erynnis martialis	mottled duskywing	https://explorer.natureserve.org/Taxon/ELEMENT_GLOBAL.2.111322			G3	G3	2020-03-08
723162	CES202.348	Southern and Central Appalachian Mafic Glade and Barrens	https://explorer.natureserve.org/Taxon/ELEMENT_GLOBAL.2.723162	120274	animal	Grasshoppers	IIORT01340	Standard	Melanoplus divergens	divergent melanoplus	https://explorer.natureserve.org/Taxon/ELEMENT_GLOBAL.2.120274			G2G3	G2	2000-12-01
723162	CES202.348	Southern and Central Appalachian Mafic Glade and Barrens	https://explorer.natureserve.org/Taxon/ELEMENT_GLOBAL.2.723162	103622	animal	Mammals	AMAJH04012	Standard	Puma concolor couguar	eastern cougar	https://explorer.natureserve.org/Taxon/ELEMENT_GLOBAL.2.103622	DL	Delisted	G5TXQ	TX	2016-04-04
723162	CES202.348	Southern and Central Appalachian Mafic Glade and Barrens	https://explorer.natureserve.org/Taxon/ELEMENT_GLOBAL.2.723162	106217	animal	Reptiles	ARADB39022	Standard	Virginia valeriae pulchra	mountain earthsnake	https://explorer.natureserve.org/Taxon/ELEMENT_GLOBAL.2.106217			G5T3T4	T3	1997-01-09
723160	CES202.352	Western Highland Rim Prairie and Barrens	https://explorer.natureserve.org/Taxon/ELEMENT_GLOBAL.2.723160	153084	plant	Dicots	PDAST5X0H0	Standard	Liatris microcephala	smallhead blazing star	https://explorer.natureserve.org/Taxon/ELEMENT_GLOBAL.2.153084			G3G4	G3	1993-05-31
723158	CES202.354	Eastern Highland Rim Prairie and Barrens	https://explorer.natureserve.org/Taxon/ELEMENT_GLOBAL.2.723158	136206	plant	Dicots	PDAST4N0J0	Standard	Helianthus eggertii	Eggert's sunflower	https://explorer.natureserve.org/Taxon/ELEMENT_GLOBAL.2.136206	DL	Delisted	G3	G3	2003-03-17
723157	CES202.355	Pennyroyal Karst Plain Prairie and Barrens	https://explorer.natureserve.org/Taxon/ELEMENT_GLOBAL.2.723157	148670	plant	Dicots	PDSCR01130	Standard	Agalinis auriculata	earleaf false foxglove	https://explorer.natureserve.org/Taxon/ELEMENT_GLOBAL.2.148670			G3	G3	2008-12-22
723157	CES202.355	Pennyroyal Karst Plain Prairie and Barrens	https://explorer.natureserve.org/Taxon/ELEMENT_GLOBAL.2.723157	154380	plant	Dicots	PDAST7K060	Standard	Prenanthes barbata	barbed rattlesnakeroot	https://explorer.natureserve.org/Taxon/ELEMENT_GLOBAL.2.154380			G3	G3	2010-04-29
836308	CES202.458	Southern Ridge and Valley Seepage Fen	https://explorer.natureserve.org/Taxon/ELEMENT_GLOBAL.2.836308	144987	plant	Dicots	PDSAX0P060	Standard	Parnassia grandifolia	largeleaf grass of Parnassus	https://explorer.natureserve.org/Taxon/ELEMENT_GLOBAL.2.144987			G3	G3	2000-08-11
836308	CES202.458	Southern Ridge and Valley Seepage Fen	https://explorer.natureserve.org/Taxon/ELEMENT_GLOBAL.2.836308	148370	plant	Monocots	PMXYR010M0	Standard	Xyris tennesseensis	Tennessee yelloweyed grass	https://explorer.natureserve.org/Taxon/ELEMENT_GLOBAL.2.148370	E	Endangered	G2	G2	2006-02-15
723010	CES202.598	Appalachian Shale Barrens	https://explorer.natureserve.org/Taxon/ELEMENT_GLOBAL.2.723010	139597	plant	Monocots	PMLIL022N0	Standard	Allium oxyphilum	lillydale onion	https://explorer.natureserve.org/Taxon/ELEMENT_GLOBAL.2.139597			G2	G2	2014-07-21
723010	CES202.598	Appalachian Shale Barrens	https://explorer.natureserve.org/Taxon/ELEMENT_GLOBAL.2.723010	142676	plant	Dicots	PDBRA06320	Standard	Arabis serotina	shale barren rockcress	https://explorer.natureserve.org/Taxon/ELEMENT_GLOBAL.2.142676	E	Endangered	G2	G2	2009-02-19
723010	CES202.598	Appalachian Shale Barrens	https://explorer.natureserve.org/Taxon/ELEMENT_GLOBAL.2.723010	155330	plant	Monocots	PMCYP03JZ0	Standard	Carex juniperorum	juniper sedge	https://explorer.natureserve.org/Taxon/ELEMENT_GLOBAL.2.155330			G3	G3	2018-07-26
723010	CES202.598	Appalachian Shale Barrens	https://explorer.natureserve.org/Taxon/ELEMENT_GLOBAL.2.723010	150812	plant	Dicots	PDRAN08070	Standard	Clematis coactilis	Virginia whitehair leather flower	https://explorer.natureserve.org/Taxon/ELEMENT_GLOBAL.2.150812			G3	G3	2003-11-07
723010	CES202.598	Appalachian Shale Barrens	https://explorer.natureserve.org/Taxon/ELEMENT_GLOBAL.2.723010	134546	plant	Dicots	PDRAN08110	Standard	Clematis viticaulis	Millboro leather flower	https://explorer.natureserve.org/Taxon/ELEMENT_GLOBAL.2.134546			G1	G1	2013-01-22
723010	CES202.598	Appalachian Shale Barrens	https://explorer.natureserve.org/Taxon/ELEMENT_GLOBAL.2.723010	145455	plant	Monocots	PMORC1R0N0	Standard	Malaxis bayardii	Bayard's adder's-mouth orchid	https://explorer.natureserve.org/Taxon/ELEMENT_GLOBAL.2.145455			G1G2	G1	2020-03-24
723010	CES202.598	Appalachian Shale Barrens	https://explorer.natureserve.org/Taxon/ELEMENT_GLOBAL.2.723010	160404	plant	Dicots	PDONA0C020	Standard	Oenothera argillicola	shale barren evening-primrose	https://explorer.natureserve.org/Taxon/ELEMENT_GLOBAL.2.160404			G3G4	G3	2000-06-22
723010	CES202.598	Appalachian Shale Barrens	https://explorer.natureserve.org/Taxon/ELEMENT_GLOBAL.2.723010	143335	plant	Dicots	PDPLM0D0C0	Standard	Phlox buckleyi	swordleaf phlox	https://explorer.natureserve.org/Taxon/ELEMENT_GLOBAL.2.143335			G2?	G2	2020-12-29
723010	CES202.598	Appalachian Shale Barrens	https://explorer.natureserve.org/Taxon/ELEMENT_GLOBAL.2.723010	132507	plant	Dicots	PDAPI26020	Standard	Taenidia montana	mountain pimpernel	https://explorer.natureserve.org/Taxon/ELEMENT_GLOBAL.2.132507			G3	G3	2003-01-26
723010	CES202.598	Appalachian Shale Barrens	https://explorer.natureserve.org/Taxon/ELEMENT_GLOBAL.2.723010	135186	plant	Dicots	PDAPI28020	Standard	Thaspium pinnatifidum	cutleaf meadowparsnip	https://explorer.natureserve.org/Taxon/ELEMENT_GLOBAL.2.135186			G2G3	G2	2017-12-18
723010	CES202.598	Appalachian Shale Barrens	https://explorer.natureserve.org/Taxon/ELEMENT_GLOBAL.2.723010	157941	plant	Dicots	PDFAB402D0	Standard	Trifolium virginicum	Kates Mountain clover	https://explorer.natureserve.org/Taxon/ELEMENT_GLOBAL.2.157941			G3	G3	1999-06-28
723010	CES202.598	Appalachian Shale Barrens	https://explorer.natureserve.org/Taxon/ELEMENT_GLOBAL.2.723010	106386	animal	Mammals	AMAJA01020	Standard	Canis rufus	red wolf	https://explorer.natureserve.org/Taxon/ELEMENT_GLOBAL.2.106386	E, XN	Endangered; Experimental population, non-essential	G1Q	G1	2006-05-02
723010	CES202.598	Appalachian Shale Barrens	https://explorer.natureserve.org/Taxon/ELEMENT_GLOBAL.2.723010	120274	animal	Grasshoppers	IIORT01340	Standard	Melanoplus divergens	divergent melanoplus	https://explorer.natureserve.org/Taxon/ELEMENT_GLOBAL.2.120274			G2G3	G2	2000-12-01
723010	CES202.598	Appalachian Shale Barrens	https://explorer.natureserve.org/Taxon/ELEMENT_GLOBAL.2.723010	103622	animal	Mammals	AMAJH04012	Standard	Puma concolor couguar	eastern cougar	https://explorer.natureserve.org/Taxon/ELEMENT_GLOBAL.2.103622	DL	Delisted	G5TXQ	TX	2016-04-04
723010	CES202.598	Appalachian Shale Barrens	https://explorer.natureserve.org/Taxon/ELEMENT_GLOBAL.2.723010	109139	animal	Butterflies and Skippers	IILEP38090	Nonstandard	Pyrgus wyandot	appalachian grizzled skipper	https://explorer.natureserve.org/Taxon/ELEMENT_GLOBAL.2.109139			G1G2Q	G1	2010-11-07
723010	CES202.598	Appalachian Shale Barrens	https://explorer.natureserve.org/Taxon/ELEMENT_GLOBAL.2.723010	106217	animal	Reptiles	ARADB39022	Standard	Virginia valeriae pulchra	mountain earthsnake	https://explorer.natureserve.org/Taxon/ELEMENT_GLOBAL.2.106217			G5T3T4	T3	1997-01-09
723007	CES202.602	Central Appalachian Alkaline Glade and Woodland	https://explorer.natureserve.org/Taxon/ELEMENT_GLOBAL.2.723007	158692	plant	Dicots	PDSCR0D3Y0	Standard	Castilleja kraliana	Cahaba Indian paintbrush	https://explorer.natureserve.org/Taxon/ELEMENT_GLOBAL.2.158692			G2	G2	2006-01-26
723007	CES202.602	Central Appalachian Alkaline Glade and Woodland	https://explorer.natureserve.org/Taxon/ELEMENT_GLOBAL.2.723007	150812	plant	Dicots	PDRAN08070	Standard	Clematis coactilis	Virginia whitehair leather flower	https://explorer.natureserve.org/Taxon/ELEMENT_GLOBAL.2.150812			G3	G3	2003-11-07
723007	CES202.602	Central Appalachian Alkaline Glade and Woodland	https://explorer.natureserve.org/Taxon/ELEMENT_GLOBAL.2.723007	152324	plant	Dicots	PDRAN0B0J0	Standard	Delphinium exaltatum	tall larkspur	https://explorer.natureserve.org/Taxon/ELEMENT_GLOBAL.2.152324			G3	G3	2020-04-08
723007	CES202.602	Central Appalachian Alkaline Glade and Woodland	https://explorer.natureserve.org/Taxon/ELEMENT_GLOBAL.2.723007	147692	plant	Dicots	PDAST38030	Standard	Echinacea laevigata	smooth purple coneflower	https://explorer.natureserve.org/Taxon/ELEMENT_GLOBAL.2.147692	E	Endangered	G2G3	G2	2016-02-18
723007	CES202.602	Central Appalachian Alkaline Glade and Woodland	https://explorer.natureserve.org/Taxon/ELEMENT_GLOBAL.2.723007	139254	plant	Dicots	PDLAM17078	Standard	Monarda fistulosa var. brevis	wild bergamot	https://explorer.natureserve.org/Taxon/ELEMENT_GLOBAL.2.139254			G5T1T2	T1	2012-04-06
723007	CES202.602	Central Appalachian Alkaline Glade and Woodland	https://explorer.natureserve.org/Taxon/ELEMENT_GLOBAL.2.723007	147674	plant	Monocots	PMCYP0N2B0	Standard	Rhynchospora thornei	Thorne's beaksedge	https://explorer.natureserve.org/Taxon/ELEMENT_GLOBAL.2.147674			G3	G3	2004-02-17
723007	CES202.602	Central Appalachian Alkaline Glade and Woodland	https://explorer.natureserve.org/Taxon/ELEMENT_GLOBAL.2.723007	132507	plant	Dicots	PDAPI26020	Standard	Taenidia montana	mountain pimpernel	https://explorer.natureserve.org/Taxon/ELEMENT_GLOBAL.2.132507			G3	G3	2003-01-26
723007	CES202.602	Central Appalachian Alkaline Glade and Woodland	https://explorer.natureserve.org/Taxon/ELEMENT_GLOBAL.2.723007	135186	plant	Dicots	PDAPI28020	Standard	Thaspium pinnatifidum	cutleaf meadowparsnip	https://explorer.natureserve.org/Taxon/ELEMENT_GLOBAL.2.135186			G2G3	G2	2017-12-18
723007	CES202.602	Central Appalachian Alkaline Glade and Woodland	https://explorer.natureserve.org/Taxon/ELEMENT_GLOBAL.2.723007	106386	animal	Mammals	AMAJA01020	Standard	Canis rufus	red wolf	https://explorer.natureserve.org/Taxon/ELEMENT_GLOBAL.2.106386	E, XN	Endangered; Experimental population, non-essential	G1Q	G1	2006-05-02
723007	CES202.602	Central Appalachian Alkaline Glade and Woodland	https://explorer.natureserve.org/Taxon/ELEMENT_GLOBAL.2.723007	120274	animal	Grasshoppers	IIORT01340	Standard	Melanoplus divergens	divergent melanoplus	https://explorer.natureserve.org/Taxon/ELEMENT_GLOBAL.2.120274			G2G3	G2	2000-12-01
723007	CES202.602	Central Appalachian Alkaline Glade and Woodland	https://explorer.natureserve.org/Taxon/ELEMENT_GLOBAL.2.723007	103622	animal	Mammals	AMAJH04012	Standard	Puma concolor couguar	eastern cougar	https://explorer.natureserve.org/Taxon/ELEMENT_GLOBAL.2.103622	DL	Delisted	G5TXQ	TX	2016-04-04
723007	CES202.602	Central Appalachian Alkaline Glade and Woodland	https://explorer.natureserve.org/Taxon/ELEMENT_GLOBAL.2.723007	106217	animal	Reptiles	ARADB39022	Standard	Virginia valeriae pulchra	mountain earthsnake	https://explorer.natureserve.org/Taxon/ELEMENT_GLOBAL.2.106217			G5T3T4	T3	1997-01-09
723002	CES202.607	North-Central Appalachian Seepage Fen	https://explorer.natureserve.org/Taxon/ELEMENT_GLOBAL.2.723002	147169	plant	Monocots	PMCYP03C60	Standard	Carex schweinitzii	Schweinitz's sedge	https://explorer.natureserve.org/Taxon/ELEMENT_GLOBAL.2.147169			G3G4	G3	2016-09-16
723002	CES202.607	North-Central Appalachian Seepage Fen	https://explorer.natureserve.org/Taxon/ELEMENT_GLOBAL.2.723002	146406	plant	Monocots	PMCYP03GU0	Provisional	Carex sp. 2	fen sedge	https://explorer.natureserve.org/Taxon/ELEMENT_GLOBAL.2.146406			G1	G1	1999-12-07
723002	CES202.607	North-Central Appalachian Seepage Fen	https://explorer.natureserve.org/Taxon/ELEMENT_GLOBAL.2.723002	158507	plant	Dicots	PDSCR0F010	Standard	Chelone cuthbertii	Cuthbert's turtlehead	https://explorer.natureserve.org/Taxon/ELEMENT_GLOBAL.2.158507			G3	G3	2018-02-01
723002	CES202.607	North-Central Appalachian Seepage Fen	https://explorer.natureserve.org/Taxon/ELEMENT_GLOBAL.2.723002	144987	plant	Dicots	PDSAX0P060	Standard	Parnassia grandifolia	largeleaf grass of Parnassus	https://explorer.natureserve.org/Taxon/ELEMENT_GLOBAL.2.144987			G3	G3	2000-08-11
723002	CES202.607	North-Central Appalachian Seepage Fen	https://explorer.natureserve.org/Taxon/ELEMENT_GLOBAL.2.723002	136481	plant	Monocots	PMPOA4Z1W0	Standard	Poa paludigena	bog bluegrass	https://explorer.natureserve.org/Taxon/ELEMENT_GLOBAL.2.136481			G3G4	G3	2018-08-03
723002	CES202.607	North-Central Appalachian Seepage Fen	https://explorer.natureserve.org/Taxon/ELEMENT_GLOBAL.2.723002	101495	animal	Turtles	ARAAD02040	Standard	Glyptemys muhlenbergii	bog turtle	https://explorer.natureserve.org/Taxon/ELEMENT_GLOBAL.2.101495	T, SAT	Threatened; Threatened due to similarity of appearance	G2G3	G2	2018-12-17
723002	CES202.607	North-Central Appalachian Seepage Fen	https://explorer.natureserve.org/Taxon/ELEMENT_GLOBAL.2.723002	118820	animal	Butterflies and Skippers	IILEPN3020	Standard	Neonympha mitchellii	mitchell's satyr	https://explorer.natureserve.org/Taxon/ELEMENT_GLOBAL.2.118820	E (implied)	Endangered (implied)	G2	G2	2011-09-27
722968	CES202.691	Central Interior Highlands Calcareous Glade and Barrens	https://explorer.natureserve.org/Taxon/ELEMENT_GLOBAL.2.722968	154760	plant	Dicots	PDBRA060N0	Standard	Arabis georgiana	Georgia rockcress	https://explorer.natureserve.org/Taxon/ELEMENT_GLOBAL.2.154760	T	Threatened	G1	G1	2015-12-10
722968	CES202.691	Central Interior Highlands Calcareous Glade and Barrens	https://explorer.natureserve.org/Taxon/ELEMENT_GLOBAL.2.722968	160713	plant	Dicots	PDFAB0F8S0	Standard	Astragalus tennesseensis	Tennessee milkvetch	https://explorer.natureserve.org/Taxon/ELEMENT_GLOBAL.2.160713			G3	G3	1984-11-05
722968	CES202.691	Central Interior Highlands Calcareous Glade and Barrens	https://explorer.natureserve.org/Taxon/ELEMENT_GLOBAL.2.722968	160003	plant	Dicots	PDRAN08010	Standard	Clematis addisonii	Addison's leather flower	https://explorer.natureserve.org/Taxon/ELEMENT_GLOBAL.2.160003			G1?	G1	2020-03-25
722968	CES202.691	Central Interior Highlands Calcareous Glade and Barrens	https://explorer.natureserve.org/Taxon/ELEMENT_GLOBAL.2.722968	143999	plant	Dicots	PDRAN0B010	Standard	Delphinium alabamicum	Alabama larkspur	https://explorer.natureserve.org/Taxon/ELEMENT_GLOBAL.2.143999			G3	G3	2019-11-13
722968	CES202.691	Central Interior Highlands Calcareous Glade and Barrens	https://explorer.natureserve.org/Taxon/ELEMENT_GLOBAL.2.722968	130727	plant	Dicots	PDRAN0B1S0	Standard	Delphinium treleasei	glade larkspur	https://explorer.natureserve.org/Taxon/ELEMENT_GLOBAL.2.130727			G3	G3	1994-02-08
722968	CES202.691	Central Interior Highlands Calcareous Glade and Barrens	https://explorer.natureserve.org/Taxon/ELEMENT_GLOBAL.2.722968	132209	plant	Dicots	PDAST38052	Standard	Echinacea paradoxa var. paradoxa	Bush's purple coneflower	https://explorer.natureserve.org/Taxon/ELEMENT_GLOBAL.2.132209			G3T3	T3	2016-02-17
722968	CES202.691	Central Interior Highlands Calcareous Glade and Barrens	https://explorer.natureserve.org/Taxon/ELEMENT_GLOBAL.2.722968	157347	plant	Dicots	PDBRA1L011	Standard	Leavenworthia alabamica var. alabamica	Alabama gladecress	https://explorer.natureserve.org/Taxon/ELEMENT_GLOBAL.2.157347			G2T2Q	T2	2004-10-11
722968	CES202.691	Central Interior Highlands Calcareous Glade and Barrens	https://explorer.natureserve.org/Taxon/ELEMENT_GLOBAL.2.722968	135267	plant	Dicots	PDBRA1L030	Standard	Leavenworthia crassa	fleshyfruit gladecress	https://explorer.natureserve.org/Taxon/ELEMENT_GLOBAL.2.135267	E	Endangered	G2	G2	2010-02-19
722968	CES202.691	Central Interior Highlands Calcareous Glade and Barrens	https://explorer.natureserve.org/Taxon/ELEMENT_GLOBAL.2.722968	149358	plant	Dicots	PDBRA1L042	Standard	Leavenworthia exigua var. laciniata	Tennessee gladecress	https://explorer.natureserve.org/Taxon/ELEMENT_GLOBAL.2.149358	T	Threatened	G4T1T2	T1	2004-08-06
722968	CES202.691	Central Interior Highlands Calcareous Glade and Barrens	https://explorer.natureserve.org/Taxon/ELEMENT_GLOBAL.2.722968	151202	plant	Dicots	PDBRA1N0F0	Standard	Lesquerella densipila	Duck River bladderpod	https://explorer.natureserve.org/Taxon/ELEMENT_GLOBAL.2.151202			G3	G3	1998-04-15
722968	CES202.691	Central Interior Highlands Calcareous Glade and Barrens	https://explorer.natureserve.org/Taxon/ELEMENT_GLOBAL.2.722968	137002	plant	Dicots	PDBRA1N0K0	Standard	Lesquerella filiformis	limestoneglade bladderpod	https://explorer.natureserve.org/Taxon/ELEMENT_GLOBAL.2.137002	T	Threatened	G3	G3	2003-06-10
722968	CES202.691	Central Interior Highlands Calcareous Glade and Barrens	https://explorer.natureserve.org/Taxon/ELEMENT_GLOBAL.2.722968	152423	plant	Dicots	PDBOR0S060	Provisional	Onosmodium decipiens	deceptive marbleseed	https://explorer.natureserve.org/Taxon/ELEMENT_GLOBAL.2.152423			G2	G2	2002-01-23
722968	CES202.691	Central Interior Highlands Calcareous Glade and Barrens	https://explorer.natureserve.org/Taxon/ELEMENT_GLOBAL.2.722968	136146	plant	Dicots	PDLAM1U0C0	Standard	Scutellaria bushii	Bush's skullcap	https://explorer.natureserve.org/Taxon/ELEMENT_GLOBAL.2.136146			G3	G3	1996-07-01
722968	CES202.691	Central Interior Highlands Calcareous Glade and Barrens	https://explorer.natureserve.org/Taxon/ELEMENT_GLOBAL.2.722968	128884	plant	Dicots	PDAST8L0N0	Standard	Silphium glutinosum	sticky rosinweed	https://explorer.natureserve.org/Taxon/ELEMENT_GLOBAL.2.128884			G2	G2	2020-10-28
722968	CES202.691	Central Interior Highlands Calcareous Glade and Barrens	https://explorer.natureserve.org/Taxon/ELEMENT_GLOBAL.2.722968	128169	plant	Monocots	PMORC2B0K0	Standard	Spiranthes magnicamporum	Great Plains ladies'-tresses	https://explorer.natureserve.org/Taxon/ELEMENT_GLOBAL.2.128169			G3G4	G3	2016-07-04
722968	CES202.691	Central Interior Highlands Calcareous Glade and Barrens	https://explorer.natureserve.org/Taxon/ELEMENT_GLOBAL.2.722968	145533	plant	Dicots	PDPOR08050	Standard	Phemeranthus calcaricus	limestone fameflower	https://explorer.natureserve.org/Taxon/ELEMENT_GLOBAL.2.145533			G3	G3	1999-05-24
722968	CES202.691	Central Interior Highlands Calcareous Glade and Barrens	https://explorer.natureserve.org/Taxon/ELEMENT_GLOBAL.2.722968	135186	plant	Dicots	PDAPI28020	Standard	Thaspium pinnatifidum	cutleaf meadowparsnip	https://explorer.natureserve.org/Taxon/ELEMENT_GLOBAL.2.135186			G2G3	G2	2017-12-18
722968	CES202.691	Central Interior Highlands Calcareous Glade and Barrens	https://explorer.natureserve.org/Taxon/ELEMENT_GLOBAL.2.722968	149424	plant	Dicots	PDVAL04080	Standard	Valerianella nuttallii	Nuttall's cornsalad	https://explorer.natureserve.org/Taxon/ELEMENT_GLOBAL.2.149424			G3	G3	2020-02-12
722968	CES202.691	Central Interior Highlands Calcareous Glade and Barrens	https://explorer.natureserve.org/Taxon/ELEMENT_GLOBAL.2.722968	106386	animal	Mammals	AMAJA01020	Standard	Canis rufus	red wolf	https://explorer.natureserve.org/Taxon/ELEMENT_GLOBAL.2.106386	E, XN	Endangered; Experimental population, non-essential	G1Q	G1	2006-05-02
722968	CES202.691	Central Interior Highlands Calcareous Glade and Barrens	https://explorer.natureserve.org/Taxon/ELEMENT_GLOBAL.2.722968	120274	animal	Grasshoppers	IIORT01340	Standard	Melanoplus divergens	divergent melanoplus	https://explorer.natureserve.org/Taxon/ELEMENT_GLOBAL.2.120274			G2G3	G2	2000-12-01
722968	CES202.691	Central Interior Highlands Calcareous Glade and Barrens	https://explorer.natureserve.org/Taxon/ELEMENT_GLOBAL.2.722968	103622	animal	Mammals	AMAJH04012	Standard	Puma concolor couguar	eastern cougar	https://explorer.natureserve.org/Taxon/ELEMENT_GLOBAL.2.103622	DL	Delisted	G5TXQ	TX	2016-04-04
722968	CES202.691	Central Interior Highlands Calcareous Glade and Barrens	https://explorer.natureserve.org/Taxon/ELEMENT_GLOBAL.2.722968	106217	animal	Reptiles	ARADB39022	Standard	Virginia valeriae pulchra	mountain earthsnake	https://explorer.natureserve.org/Taxon/ELEMENT_GLOBAL.2.106217			G5T3T4	T3	1997-01-09
722967	CES202.692	Central Interior Highlands Dry Acidic Glade and Barrens	https://explorer.natureserve.org/Taxon/ELEMENT_GLOBAL.2.722967	128777	plant	Dicots	PDCAR0U1G0	Standard	Silene regia	royal catchfly	https://explorer.natureserve.org/Taxon/ELEMENT_GLOBAL.2.128777			G3	G3	2000-08-11
722790	CES202.888	Bluegrass Savanna and Woodland	https://explorer.natureserve.org/Taxon/ELEMENT_GLOBAL.2.722790	139222	plant	Dicots	PDFAB40250	Standard	Trifolium stoloniferum	running buffalo clover	https://explorer.natureserve.org/Taxon/ELEMENT_GLOBAL.2.139222	E, PDL	Endangered; Proposed for delisting	G3	G3	1996-03-29
722655	CES203.055	Florida River Floodplain Marsh	https://explorer.natureserve.org/Taxon/ELEMENT_GLOBAL.2.722655	139248	plant	Monocots	PMLIL15040	Provisional	Hymenocallis coronaria	shoals spiderlily	https://explorer.natureserve.org/Taxon/ELEMENT_GLOBAL.2.139248			G3?	G3	2014-02-04
722655	CES203.055	Florida River Floodplain Marsh	https://explorer.natureserve.org/Taxon/ELEMENT_GLOBAL.2.722655	110350	animal	Terrestrial Snails	IMGAS66050	Standard	Catinella pugilator	weedpatch ambersnail	https://explorer.natureserve.org/Taxon/ELEMENT_GLOBAL.2.110350			G1G2	G1	2006-12-13
722655	CES203.055	Florida River Floodplain Marsh	https://explorer.natureserve.org/Taxon/ELEMENT_GLOBAL.2.722655	107594	animal	Terrestrial Snails	IMGAS96050	Standard	Daedalochila delecta	gulf hammock liptooth	https://explorer.natureserve.org/Taxon/ELEMENT_GLOBAL.2.107594			G2G3	G2	2004-12-08
722655	CES203.055	Florida River Floodplain Marsh	https://explorer.natureserve.org/Taxon/ELEMENT_GLOBAL.2.722655	101309	animal	Mammals	AMAFF14010	Standard	Neofiber alleni	round-tailed muskrat	https://explorer.natureserve.org/Taxon/ELEMENT_GLOBAL.2.101309			G2	G2	2019-06-19
722655	CES203.055	Florida River Floodplain Marsh	https://explorer.natureserve.org/Taxon/ELEMENT_GLOBAL.2.722655	101322	animal	Amphibians	AAAAF01020	Standard	Notophthalmus perstriatus	striped newt	https://explorer.natureserve.org/Taxon/ELEMENT_GLOBAL.2.101322			G2G3	G2	2014-02-19
722655	CES203.055	Florida River Floodplain Marsh	https://explorer.natureserve.org/Taxon/ELEMENT_GLOBAL.2.722655	119825	animal	Terrestrial Snails	IMGAS68340	Standard	Succinea paralia	saltmarsh ambersnail	https://explorer.natureserve.org/Taxon/ELEMENT_GLOBAL.2.119825			G2	G2	2002-10-08
722655	CES203.055	Florida River Floodplain Marsh	https://explorer.natureserve.org/Taxon/ELEMENT_GLOBAL.2.722655	103099	animal	Mammals	AMAKA01010	Standard	Trichechus manatus	west indian manatee	https://explorer.natureserve.org/Taxon/ELEMENT_GLOBAL.2.103099	T	Threatened	G2G3	G2	2020-10-02
722655	CES203.055	Florida River Floodplain Marsh	https://explorer.natureserve.org/Taxon/ELEMENT_GLOBAL.2.722655	119868	animal	Terrestrial Snails	IMGAS82210	Standard	Ventridens volusiae	seminole dome	https://explorer.natureserve.org/Taxon/ELEMENT_GLOBAL.2.119868			G2G3	G2	2002-10-08
723254	CES203.056	West Gulf Coastal Plain Sandhill Oak and Shortleaf Pine Forest and Woodland	https://explorer.natureserve.org/Taxon/ELEMENT_GLOBAL.2.723254	154443	plant	Dicots	PDFAG05040	Standard	Quercus arkansana	Arkansas oak	https://explorer.natureserve.org/Taxon/ELEMENT_GLOBAL.2.154443			G3	G3	2018-02-27
790953	CES203.067	Mississippi Sound Fresh and Oligohaline Tidal Marsh	https://explorer.natureserve.org/Taxon/ELEMENT_GLOBAL.2.790953	103099	animal	Mammals	AMAKA01010	Standard	Trichechus manatus	west indian manatee	https://explorer.natureserve.org/Taxon/ELEMENT_GLOBAL.2.103099	T	Threatened	G2G3	G2	2020-10-02
723252	CES203.077	Floridian Highlands Freshwater Marsh	https://explorer.natureserve.org/Taxon/ELEMENT_GLOBAL.2.723252	101309	animal	Mammals	AMAFF14010	Standard	Neofiber alleni	round-tailed muskrat	https://explorer.natureserve.org/Taxon/ELEMENT_GLOBAL.2.101309			G2	G2	2019-06-19
723251	CES203.078	Southern Coastal Plain Herbaceous Seep and Bog	https://explorer.natureserve.org/Taxon/ELEMENT_GLOBAL.2.723251	144947	plant	Dicots	PDSCR01020	Standard	Agalinis aphylla	scaleleaf false foxglove	https://explorer.natureserve.org/Taxon/ELEMENT_GLOBAL.2.144947			G3G4	G3	2013-02-01
723251	CES203.078	Southern Coastal Plain Herbaceous Seep and Bog	https://explorer.natureserve.org/Taxon/ELEMENT_GLOBAL.2.723251	135270	plant	Dicots	PDSCR01100	Standard	Agalinis filicaulis	Jackson false foxglove	https://explorer.natureserve.org/Taxon/ELEMENT_GLOBAL.2.135270			G3G4	G3	1988-06-30
723251	CES203.078	Southern Coastal Plain Herbaceous Seep and Bog	https://explorer.natureserve.org/Taxon/ELEMENT_GLOBAL.2.723251	151221	plant	Monocots	PMPOA0C010	Standard	Andropogon arctatus	pinewoods bluestem	https://explorer.natureserve.org/Taxon/ELEMENT_GLOBAL.2.151221			G3	G3	1999-05-07
723251	CES203.078	Southern Coastal Plain Herbaceous Seep and Bog	https://explorer.natureserve.org/Taxon/ELEMENT_GLOBAL.2.723251	146285	plant	Monocots	PMPOA0K110	Standard	Aristida simpliciflora	southern threeawn	https://explorer.natureserve.org/Taxon/ELEMENT_GLOBAL.2.146285			G3G4	G3	2013-01-29
723251	CES203.078	Southern Coastal Plain Herbaceous Seep and Bog	https://explorer.natureserve.org/Taxon/ELEMENT_GLOBAL.2.723251	153961	plant	Dicots	PDASTD7070	Standard	Arnoglossum sulcatum	Georgia Indian plantain	https://explorer.natureserve.org/Taxon/ELEMENT_GLOBAL.2.153961			G3	G3	2003-11-06
723251	CES203.078	Southern Coastal Plain Herbaceous Seep and Bog	https://explorer.natureserve.org/Taxon/ELEMENT_GLOBAL.2.723251	154257	plant	Dicots	PDASC02280	Standard	Asclepias viridula	southern milkweed	https://explorer.natureserve.org/Taxon/ELEMENT_GLOBAL.2.154257			G2	G2	2016-05-20
723251	CES203.078	Southern Coastal Plain Herbaceous Seep and Bog	https://explorer.natureserve.org/Taxon/ELEMENT_GLOBAL.2.723251	132712	plant	Dicots	PDAST0Z020	Standard	Balduina atropurpurea	purpledisk honeycombhead	https://explorer.natureserve.org/Taxon/ELEMENT_GLOBAL.2.132712			G2	G2	2008-06-30
723251	CES203.078	Southern Coastal Plain Herbaceous Seep and Bog	https://explorer.natureserve.org/Taxon/ELEMENT_GLOBAL.2.723251	131991	plant	Monocots	PMPOA18030	Standard	Calamovilfa curtissii	Florida sandreed	https://explorer.natureserve.org/Taxon/ELEMENT_GLOBAL.2.131991			G3	G3	1999-06-11
723251	CES203.078	Southern Coastal Plain Herbaceous Seep and Bog	https://explorer.natureserve.org/Taxon/ELEMENT_GLOBAL.2.723251	158669	plant	Dicots	PDAST2E1M0	Standard	Cirsium lecontei	Le Conte's thistle	https://explorer.natureserve.org/Taxon/ELEMENT_GLOBAL.2.158669			G3	G3	2015-09-29
723251	CES203.078	Southern Coastal Plain Herbaceous Seep and Bog	https://explorer.natureserve.org/Taxon/ELEMENT_GLOBAL.2.723251	137057	plant	Dicots	PDDRO020E0	Standard	Drosera tracyi	Tracy's sundew	https://explorer.natureserve.org/Taxon/ELEMENT_GLOBAL.2.137057			G3G4	G3	2002-11-01
723251	CES203.078	Southern Coastal Plain Herbaceous Seep and Bog	https://explorer.natureserve.org/Taxon/ELEMENT_GLOBAL.2.723251	138338	plant	Monocots	PMERI010H0	Standard	Eriocaulon nigrobracteatum	blackbract pipewort	https://explorer.natureserve.org/Taxon/ELEMENT_GLOBAL.2.138338			G1	G1	2014-05-07
723251	CES203.078	Southern Coastal Plain Herbaceous Seep and Bog	https://explorer.natureserve.org/Taxon/ELEMENT_GLOBAL.2.723251	149486	plant	Dicots	PDASTEB050	Standard	Eurybia chapmanii	savannah aster	https://explorer.natureserve.org/Taxon/ELEMENT_GLOBAL.2.149486			G2G3	G2	1997-11-10
723251	CES203.078	Southern Coastal Plain Herbaceous Seep and Bog	https://explorer.natureserve.org/Taxon/ELEMENT_GLOBAL.2.723251	151341	plant	Dicots	PDASTEB080	Standard	Eurybia eryngiifolia	thistleleaf aster	https://explorer.natureserve.org/Taxon/ELEMENT_GLOBAL.2.151341			G3G4	G3	1999-05-28
723251	CES203.078	Southern Coastal Plain Herbaceous Seep and Bog	https://explorer.natureserve.org/Taxon/ELEMENT_GLOBAL.2.723251	140308	plant	Dicots	PDASTEB0N0	Standard	Eurybia spinulosa	Apalachicola aster	https://explorer.natureserve.org/Taxon/ELEMENT_GLOBAL.2.140308			G1	G1	2009-05-12
723251	CES203.078	Southern Coastal Plain Herbaceous Seep and Bog	https://explorer.natureserve.org/Taxon/ELEMENT_GLOBAL.2.723251	130534	plant	Dicots	PDAST4G010	Standard	Hartwrightia floridana	Florida hartwrightia	https://explorer.natureserve.org/Taxon/ELEMENT_GLOBAL.2.130534			G2	G2	2009-05-12
723251	CES203.078	Southern Coastal Plain Herbaceous Seep and Bog	https://explorer.natureserve.org/Taxon/ELEMENT_GLOBAL.2.723251	161229	plant	Dicots	PDERI0K020	Standard	Kalmia cuneata	whitewicky	https://explorer.natureserve.org/Taxon/ELEMENT_GLOBAL.2.161229			G3	G3	1997-12-15
723251	CES203.078	Southern Coastal Plain Herbaceous Seep and Bog	https://explorer.natureserve.org/Taxon/ELEMENT_GLOBAL.2.723251	139023	plant	Monocots	PMERI02030	Standard	Lachnocaulon digynum	pineland bogbutton	https://explorer.natureserve.org/Taxon/ELEMENT_GLOBAL.2.139023			G3G4	G3	2018-03-22
723251	CES203.078	Southern Coastal Plain Herbaceous Seep and Bog	https://explorer.natureserve.org/Taxon/ELEMENT_GLOBAL.2.723251	159089	plant	Monocots	PMLIL1A080	Standard	Lilium iridollae	panhandle lily	https://explorer.natureserve.org/Taxon/ELEMENT_GLOBAL.2.159089			G2	G2	2009-05-04
723251	CES203.078	Southern Coastal Plain Herbaceous Seep and Bog	https://explorer.natureserve.org/Taxon/ELEMENT_GLOBAL.2.723251	133279	plant	Dicots	PDLAU07030	Standard	Lindera subcoriacea	bog spicebush	https://explorer.natureserve.org/Taxon/ELEMENT_GLOBAL.2.133279			G3	G3	2020-03-30
723251	CES203.078	Southern Coastal Plain Herbaceous Seep and Bog	https://explorer.natureserve.org/Taxon/ELEMENT_GLOBAL.2.723251	127892	plant	Dicots	PDLIN020J0	Standard	Linum macrocarpum	Spring Hill flax	https://explorer.natureserve.org/Taxon/ELEMENT_GLOBAL.2.127892			G2	G2	2016-07-19
723251	CES203.078	Southern Coastal Plain Herbaceous Seep and Bog	https://explorer.natureserve.org/Taxon/ELEMENT_GLOBAL.2.723251	135218	plant	Dicots	PDCAM0E050	Standard	Lobelia boykinii	Boykin's lobelia	https://explorer.natureserve.org/Taxon/ELEMENT_GLOBAL.2.135218			G2G3	G2	2009-03-09
723251	CES203.078	Southern Coastal Plain Herbaceous Seep and Bog	https://explorer.natureserve.org/Taxon/ELEMENT_GLOBAL.2.723251	140454	plant	Dicots	PDLYT09030	Standard	Lythrum curtissii	Curtiss' loosestrife	https://explorer.natureserve.org/Taxon/ELEMENT_GLOBAL.2.140454			G1	G1	2015-06-25
723251	CES203.078	Southern Coastal Plain Herbaceous Seep and Bog	https://explorer.natureserve.org/Taxon/ELEMENT_GLOBAL.2.723251	146651	plant	Dicots	PDSCR13010	Standard	Macranthera flammea	flameflower	https://explorer.natureserve.org/Taxon/ELEMENT_GLOBAL.2.146651			G3	G3	1998-04-15
723251	CES203.078	Southern Coastal Plain Herbaceous Seep and Bog	https://explorer.natureserve.org/Taxon/ELEMENT_GLOBAL.2.723251	156512	plant	Dicots	PDCAR0G0D0	Standard	Minuartia godfreyi	Godfrey's stitchwort	https://explorer.natureserve.org/Taxon/ELEMENT_GLOBAL.2.156512			G1	G1	2011-09-01
723251	CES203.078	Southern Coastal Plain Herbaceous Seep and Bog	https://explorer.natureserve.org/Taxon/ELEMENT_GLOBAL.2.723251	128639	plant	Dicots	PDNYS01050	Standard	Nyssa ursina	bear tupelo	https://explorer.natureserve.org/Taxon/ELEMENT_GLOBAL.2.128639			G3	G3	2018-06-28
723251	CES203.078	Southern Coastal Plain Herbaceous Seep and Bog	https://explorer.natureserve.org/Taxon/ELEMENT_GLOBAL.2.723251	136440	plant	Dicots	PDSAX0P020	Standard	Parnassia caroliniana	Carolina grass of Parnassus	https://explorer.natureserve.org/Taxon/ELEMENT_GLOBAL.2.136440			G3	G3	1997-12-22
723251	CES203.078	Southern Coastal Plain Herbaceous Seep and Bog	https://explorer.natureserve.org/Taxon/ELEMENT_GLOBAL.2.723251	144987	plant	Dicots	PDSAX0P060	Standard	Parnassia grandifolia	largeleaf grass of Parnassus	https://explorer.natureserve.org/Taxon/ELEMENT_GLOBAL.2.144987			G3	G3	2000-08-11
723251	CES203.078	Southern Coastal Plain Herbaceous Seep and Bog	https://explorer.natureserve.org/Taxon/ELEMENT_GLOBAL.2.723251	160008	plant	Monocots	PMARA0E020	Standard	Peltandra sagittifolia	white arrow arum	https://explorer.natureserve.org/Taxon/ELEMENT_GLOBAL.2.160008			G3G4	G3	2013-01-23
723251	CES203.078	Southern Coastal Plain Herbaceous Seep and Bog	https://explorer.natureserve.org/Taxon/ELEMENT_GLOBAL.2.723251	144501	plant	Dicots	PDLAM1G040	Standard	Physostegia godfreyi	Godfrey's false dragonhead	https://explorer.natureserve.org/Taxon/ELEMENT_GLOBAL.2.144501			G3	G3	1991-05-23
723251	CES203.078	Southern Coastal Plain Herbaceous Seep and Bog	https://explorer.natureserve.org/Taxon/ELEMENT_GLOBAL.2.723251	154869	plant	Dicots	PDLNT01020	Standard	Pinguicula ionantha	violet butterwort	https://explorer.natureserve.org/Taxon/ELEMENT_GLOBAL.2.154869	T	Threatened	G2	G2	2018-04-20
723251	CES203.078	Southern Coastal Plain Herbaceous Seep and Bog	https://explorer.natureserve.org/Taxon/ELEMENT_GLOBAL.2.723251	138215	plant	Dicots	PDLNT01050	Standard	Pinguicula planifolia	Chapman's butterwort	https://explorer.natureserve.org/Taxon/ELEMENT_GLOBAL.2.138215			G3?	G3	1997-12-23
723251	CES203.078	Southern Coastal Plain Herbaceous Seep and Bog	https://explorer.natureserve.org/Taxon/ELEMENT_GLOBAL.2.723251	128062	plant	Dicots	PDLNT01060	Standard	Pinguicula primuliflora	southern butterwort	https://explorer.natureserve.org/Taxon/ELEMENT_GLOBAL.2.128062			G3G4	G3	1999-06-04
723251	CES203.078	Southern Coastal Plain Herbaceous Seep and Bog	https://explorer.natureserve.org/Taxon/ELEMENT_GLOBAL.2.723251	143514	plant	Dicots	PDAST7B060	Standard	Pityopsis oligantha	grassleaf goldaster	https://explorer.natureserve.org/Taxon/ELEMENT_GLOBAL.2.143514			G2?	G2	2018-10-29
723251	CES203.078	Southern Coastal Plain Herbaceous Seep and Bog	https://explorer.natureserve.org/Taxon/ELEMENT_GLOBAL.2.723251	150946	plant	Monocots	PMORC1Y0C0	Standard	Platanthera integra	yellow fringeless orchid	https://explorer.natureserve.org/Taxon/ELEMENT_GLOBAL.2.150946			G3G4	G3	2018-03-22
723251	CES203.078	Southern Coastal Plain Herbaceous Seep and Bog	https://explorer.natureserve.org/Taxon/ELEMENT_GLOBAL.2.723251	153109	plant	Dicots	PDMLS0H080	Standard	Rhexia parviflora	white meadowbeauty	https://explorer.natureserve.org/Taxon/ELEMENT_GLOBAL.2.153109			G2	G2	2008-09-01
723251	CES203.078	Southern Coastal Plain Herbaceous Seep and Bog	https://explorer.natureserve.org/Taxon/ELEMENT_GLOBAL.2.723251	132858	plant	Monocots	PMCYP0N1C0	Standard	Rhynchospora macra	large beaksedge	https://explorer.natureserve.org/Taxon/ELEMENT_GLOBAL.2.132858			G3G4	G3	2017-11-30
723251	CES203.078	Southern Coastal Plain Herbaceous Seep and Bog	https://explorer.natureserve.org/Taxon/ELEMENT_GLOBAL.2.723251	157762	plant	Monocots	PMCYP0N250	Standard	Rhynchospora solitaria	onespike beaksedge	https://explorer.natureserve.org/Taxon/ELEMENT_GLOBAL.2.157762			G1	G1	2008-10-01
723251	CES203.078	Southern Coastal Plain Herbaceous Seep and Bog	https://explorer.natureserve.org/Taxon/ELEMENT_GLOBAL.2.723251	143162	plant	Dicots	PDAST85010	Standard	Rudbeckia auriculata	eared coneflower	https://explorer.natureserve.org/Taxon/ELEMENT_GLOBAL.2.143162			G2	G2	2006-01-26
723251	CES203.078	Southern Coastal Plain Herbaceous Seep and Bog	https://explorer.natureserve.org/Taxon/ELEMENT_GLOBAL.2.723251	141829	plant	Dicots	PDACA0J0C0	Standard	Ruellia noctiflora	nightflowering wild petunia	https://explorer.natureserve.org/Taxon/ELEMENT_GLOBAL.2.141829			G3?	G3	2016-02-10
723251	CES203.078	Southern Coastal Plain Herbaceous Seep and Bog	https://explorer.natureserve.org/Taxon/ELEMENT_GLOBAL.2.723251	147391	plant	Dicots	PDGEN0F050	Standard	Sabatia brevifolia	shortleaf rose gentian	https://explorer.natureserve.org/Taxon/ELEMENT_GLOBAL.2.147391			G3G4	G3	1996-10-07
723251	CES203.078	Southern Coastal Plain Herbaceous Seep and Bog	https://explorer.natureserve.org/Taxon/ELEMENT_GLOBAL.2.723251	137381	plant	Dicots	PDSAL02120	Standard	Salix floridana	Florida willow	https://explorer.natureserve.org/Taxon/ELEMENT_GLOBAL.2.137381			G2	G2	2018-06-06
723251	CES203.078	Southern Coastal Plain Herbaceous Seep and Bog	https://explorer.natureserve.org/Taxon/ELEMENT_GLOBAL.2.723251	130357	plant	Dicots	PDSAR02084	Standard	Sarracenia alabamensis ssp. wherryi	Wherry's pitcherplant	https://explorer.natureserve.org/Taxon/ELEMENT_GLOBAL.2.130357			G3T3	T3	2006-01-27
723251	CES203.078	Southern Coastal Plain Herbaceous Seep and Bog	https://explorer.natureserve.org/Taxon/ELEMENT_GLOBAL.2.723251	149341	plant	Dicots	PDSAR02030	Standard	Sarracenia leucophylla	crimson pitcherplant	https://explorer.natureserve.org/Taxon/ELEMENT_GLOBAL.2.149341			G3	G3	2018-09-10
723251	CES203.078	Southern Coastal Plain Herbaceous Seep and Bog	https://explorer.natureserve.org/Taxon/ELEMENT_GLOBAL.2.723251	148190	plant	Dicots	PDSAR02075	Standard	Sarracenia rosea	purple pitcherplant	https://explorer.natureserve.org/Taxon/ELEMENT_GLOBAL.2.148190			G5T3	T3	2002-08-05
723251	CES203.078	Southern Coastal Plain Herbaceous Seep and Bog	https://explorer.natureserve.org/Taxon/ELEMENT_GLOBAL.2.723251	143049	plant	Dicots	PDSAR02085	Standard	Sarracenia rubra ssp. gulfensis	Gulf pitcherplant	https://explorer.natureserve.org/Taxon/ELEMENT_GLOBAL.2.143049			G3G4T2	T2	1998-04-06
723251	CES203.078	Southern Coastal Plain Herbaceous Seep and Bog	https://explorer.natureserve.org/Taxon/ELEMENT_GLOBAL.2.723251	149667	plant	Dicots	PDSAR02083	Standard	Sarracenia rubra ssp. rubra	sweet pitcherplant	https://explorer.natureserve.org/Taxon/ELEMENT_GLOBAL.2.149667			G3G4T3T4	T3	2007-12-07
723251	CES203.078	Southern Coastal Plain Herbaceous Seep and Bog	https://explorer.natureserve.org/Taxon/ELEMENT_GLOBAL.2.723251	152872	plant	Dicots	PDSPT0G0B0	Standard	Sideroxylon thornei	Georgia bully	https://explorer.natureserve.org/Taxon/ELEMENT_GLOBAL.2.152872			G3	G3	2015-06-24
723251	CES203.078	Southern Coastal Plain Herbaceous Seep and Bog	https://explorer.natureserve.org/Taxon/ELEMENT_GLOBAL.2.723251	130391	plant	Monocots	PMORC2B031	Standard	Spiranthes floridana	Florida ladies'-tresses	https://explorer.natureserve.org/Taxon/ELEMENT_GLOBAL.2.130391			G1	G1	2015-01-05
723251	CES203.078	Southern Coastal Plain Herbaceous Seep and Bog	https://explorer.natureserve.org/Taxon/ELEMENT_GLOBAL.2.723251	136921	plant	Monocots	PMPOA5V0U0	Standard	Sporobolus teretifolius	wireleaf dropseed	https://explorer.natureserve.org/Taxon/ELEMENT_GLOBAL.2.136921			G2	G2	2008-07-03
723251	CES203.078	Southern Coastal Plain Herbaceous Seep and Bog	https://explorer.natureserve.org/Taxon/ELEMENT_GLOBAL.2.723251	142794	plant	Monocots	PMXYR010T0	Standard	Xyris chapmanii	Chapman's yelloweyed grass	https://explorer.natureserve.org/Taxon/ELEMENT_GLOBAL.2.142794			G3	G3	2018-03-20
723251	CES203.078	Southern Coastal Plain Herbaceous Seep and Bog	https://explorer.natureserve.org/Taxon/ELEMENT_GLOBAL.2.723251	128853	plant	Monocots	PMXYR01070	Standard	Xyris drummondii	Drummond's yelloweyed grass	https://explorer.natureserve.org/Taxon/ELEMENT_GLOBAL.2.128853			G3G4	G3	2018-03-21
723251	CES203.078	Southern Coastal Plain Herbaceous Seep and Bog	https://explorer.natureserve.org/Taxon/ELEMENT_GLOBAL.2.723251	155903	plant	Monocots	PMXYR010B0	Standard	Xyris isoetifolia	quillwort yelloweyed grass	https://explorer.natureserve.org/Taxon/ELEMENT_GLOBAL.2.155903			G1	G1	2015-06-11
723251	CES203.078	Southern Coastal Plain Herbaceous Seep and Bog	https://explorer.natureserve.org/Taxon/ELEMENT_GLOBAL.2.723251	149968	plant	Monocots	PMXYR010R0	Standard	Xyris louisianica	Louisiana yelloweyed grass	https://explorer.natureserve.org/Taxon/ELEMENT_GLOBAL.2.149968			G2G3	G2	2018-10-10
723251	CES203.078	Southern Coastal Plain Herbaceous Seep and Bog	https://explorer.natureserve.org/Taxon/ELEMENT_GLOBAL.2.723251	151523	plant	Monocots	PMXYR010H0	Provisional	Xyris scabrifolia	Harper's yelloweyed grass	https://explorer.natureserve.org/Taxon/ELEMENT_GLOBAL.2.151523			G3	G3	1997-09-23
723251	CES203.078	Southern Coastal Plain Herbaceous Seep and Bog	https://explorer.natureserve.org/Taxon/ELEMENT_GLOBAL.2.723251	102983	animal	Amphibians	AAABH01240	Standard	Lithobates okaloosae	florida bog frog	https://explorer.natureserve.org/Taxon/ELEMENT_GLOBAL.2.102983			G2	G2	2014-02-18
723249	CES203.191	West Gulf Coastal Plain Wet Longleaf Pine Savanna and Flatwoods	https://explorer.natureserve.org/Taxon/ELEMENT_GLOBAL.2.723249	135270	plant	Dicots	PDSCR01100	Standard	Agalinis filicaulis	Jackson false foxglove	https://explorer.natureserve.org/Taxon/ELEMENT_GLOBAL.2.135270			G3G4	G3	1988-06-30
723249	CES203.191	West Gulf Coastal Plain Wet Longleaf Pine Savanna and Flatwoods	https://explorer.natureserve.org/Taxon/ELEMENT_GLOBAL.2.723249	149828	plant	Dicots	PDAPO030C0	Standard	Amsonia ludoviciana	Louisiana bluestar	https://explorer.natureserve.org/Taxon/ELEMENT_GLOBAL.2.149828			G3	G3	1999-04-13
723249	CES203.191	West Gulf Coastal Plain Wet Longleaf Pine Savanna and Flatwoods	https://explorer.natureserve.org/Taxon/ELEMENT_GLOBAL.2.723249	154891	plant	Monocots	PMORC27010	Standard	Pteroglossaspis ecristata	giant orchid	https://explorer.natureserve.org/Taxon/ELEMENT_GLOBAL.2.154891			G2G3	G2	2013-12-02
723249	CES203.191	West Gulf Coastal Plain Wet Longleaf Pine Savanna and Flatwoods	https://explorer.natureserve.org/Taxon/ELEMENT_GLOBAL.2.723249	144235	plant	Dicots	PDSCR1Q010	Standard	Schwalbea americana	chaffseed	https://explorer.natureserve.org/Taxon/ELEMENT_GLOBAL.2.144235	E	Endangered	G2	G2	2020-04-02
723249	CES203.191	West Gulf Coastal Plain Wet Longleaf Pine Savanna and Flatwoods	https://explorer.natureserve.org/Taxon/ELEMENT_GLOBAL.2.723249	802301	animal	Amphibians	AAAAA01030	Standard	Ambystoma cingulatum	frosted flatwoods salamander	https://explorer.natureserve.org/Taxon/ELEMENT_GLOBAL.2.802301	T	Threatened	G2	G2	2014-02-11
723249	CES203.191	West Gulf Coastal Plain Wet Longleaf Pine Savanna and Flatwoods	https://explorer.natureserve.org/Taxon/ELEMENT_GLOBAL.2.723249	102208	animal	Reptiles	ARADB11020	Standard	Drymarchon couperi	eastern indigo snake	https://explorer.natureserve.org/Taxon/ELEMENT_GLOBAL.2.102208	T	Threatened	G3	G3	2014-02-24
723249	CES203.191	West Gulf Coastal Plain Wet Longleaf Pine Savanna and Flatwoods	https://explorer.natureserve.org/Taxon/ELEMENT_GLOBAL.2.723249	103433	animal	Birds	ABNYF07060	Standard	Dryobates borealis	red-cockaded woodpecker	https://explorer.natureserve.org/Taxon/ELEMENT_GLOBAL.2.103433	E, PT	Endangered; Proposed threatened	G3	G3	2018-12-12
723249	CES203.191	West Gulf Coastal Plain Wet Longleaf Pine Savanna and Flatwoods	https://explorer.natureserve.org/Taxon/ELEMENT_GLOBAL.2.723249	105170	animal	Birds	ABPBX91050	Standard	Peucaea aestivalis	bachman's sparrow	https://explorer.natureserve.org/Taxon/ELEMENT_GLOBAL.2.105170			G3	G3	2019-01-09
723248	CES203.192	East Gulf Coastal Plain Savanna and Wet Prairie	https://explorer.natureserve.org/Taxon/ELEMENT_GLOBAL.2.723248	135270	plant	Dicots	PDSCR01100	Standard	Agalinis filicaulis	Jackson false foxglove	https://explorer.natureserve.org/Taxon/ELEMENT_GLOBAL.2.135270			G3G4	G3	1988-06-30
723248	CES203.192	East Gulf Coastal Plain Savanna and Wet Prairie	https://explorer.natureserve.org/Taxon/ELEMENT_GLOBAL.2.723248	154257	plant	Dicots	PDASC02280	Standard	Asclepias viridula	southern milkweed	https://explorer.natureserve.org/Taxon/ELEMENT_GLOBAL.2.154257			G2	G2	2016-05-20
723248	CES203.192	East Gulf Coastal Plain Savanna and Wet Prairie	https://explorer.natureserve.org/Taxon/ELEMENT_GLOBAL.2.723248	131991	plant	Monocots	PMPOA18030	Standard	Calamovilfa curtissii	Florida sandreed	https://explorer.natureserve.org/Taxon/ELEMENT_GLOBAL.2.131991			G3	G3	1999-06-11
723248	CES203.192	East Gulf Coastal Plain Savanna and Wet Prairie	https://explorer.natureserve.org/Taxon/ELEMENT_GLOBAL.2.723248	158669	plant	Dicots	PDAST2E1M0	Standard	Cirsium lecontei	Le Conte's thistle	https://explorer.natureserve.org/Taxon/ELEMENT_GLOBAL.2.158669			G3	G3	2015-09-29
723248	CES203.192	East Gulf Coastal Plain Savanna and Wet Prairie	https://explorer.natureserve.org/Taxon/ELEMENT_GLOBAL.2.723248	139809	plant	Monocots	PMPOA1J040	Standard	Coelorachis tuberculosa	bumpy jointtail grass	https://explorer.natureserve.org/Taxon/ELEMENT_GLOBAL.2.139809			G3	G3	1997-12-23
723248	CES203.192	East Gulf Coastal Plain Savanna and Wet Prairie	https://explorer.natureserve.org/Taxon/ELEMENT_GLOBAL.2.723248	137779	plant	Dicots	PDAST2L080	Standard	Coreopsis floridana	Florida tickseed	https://explorer.natureserve.org/Taxon/ELEMENT_GLOBAL.2.137779			G3G4	G3	2002-11-01
723248	CES203.192	East Gulf Coastal Plain Savanna and Wet Prairie	https://explorer.natureserve.org/Taxon/ELEMENT_GLOBAL.2.723248	144873	plant	Dicots	PDLYT02010	Standard	Cuphea aspera	tropical waxweed	https://explorer.natureserve.org/Taxon/ELEMENT_GLOBAL.2.144873			G2	G2	2020-10-28
723248	CES203.192	East Gulf Coastal Plain Savanna and Wet Prairie	https://explorer.natureserve.org/Taxon/ELEMENT_GLOBAL.2.723248	132568	plant	Monocots	PMPOA4K2U0	Provisional	Panicum nudicaule	gulf bog panicgrass	https://explorer.natureserve.org/Taxon/ELEMENT_GLOBAL.2.132568			G3Q	G3	2000-09-29
723248	CES203.192	East Gulf Coastal Plain Savanna and Wet Prairie	https://explorer.natureserve.org/Taxon/ELEMENT_GLOBAL.2.723248	137057	plant	Dicots	PDDRO020E0	Standard	Drosera tracyi	Tracy's sundew	https://explorer.natureserve.org/Taxon/ELEMENT_GLOBAL.2.137057			G3G4	G3	2002-11-01
723248	CES203.192	East Gulf Coastal Plain Savanna and Wet Prairie	https://explorer.natureserve.org/Taxon/ELEMENT_GLOBAL.2.723248	139231	plant	Dicots	PDEUP0Q1Z0	Standard	Euphorbia telephioides	telephus spurge	https://explorer.natureserve.org/Taxon/ELEMENT_GLOBAL.2.139231	T	Threatened	G1	G1	2000-02-29
723248	CES203.192	East Gulf Coastal Plain Savanna and Wet Prairie	https://explorer.natureserve.org/Taxon/ELEMENT_GLOBAL.2.723248	149486	plant	Dicots	PDASTEB050	Standard	Eurybia chapmanii	savannah aster	https://explorer.natureserve.org/Taxon/ELEMENT_GLOBAL.2.149486			G2G3	G2	1997-11-10
723248	CES203.192	East Gulf Coastal Plain Savanna and Wet Prairie	https://explorer.natureserve.org/Taxon/ELEMENT_GLOBAL.2.723248	151341	plant	Dicots	PDASTEB080	Standard	Eurybia eryngiifolia	thistleleaf aster	https://explorer.natureserve.org/Taxon/ELEMENT_GLOBAL.2.151341			G3G4	G3	1999-05-28
723248	CES203.192	East Gulf Coastal Plain Savanna and Wet Prairie	https://explorer.natureserve.org/Taxon/ELEMENT_GLOBAL.2.723248	140308	plant	Dicots	PDASTEB0N0	Standard	Eurybia spinulosa	Apalachicola aster	https://explorer.natureserve.org/Taxon/ELEMENT_GLOBAL.2.140308			G1	G1	2009-05-12
723248	CES203.192	East Gulf Coastal Plain Savanna and Wet Prairie	https://explorer.natureserve.org/Taxon/ELEMENT_GLOBAL.2.723248	148193	plant	Dicots	PDGEN060K0	Standard	Gentiana pennelliana	wiregrass gentian	https://explorer.natureserve.org/Taxon/ELEMENT_GLOBAL.2.148193			G3	G3	1997-12-23
723248	CES203.192	East Gulf Coastal Plain Savanna and Wet Prairie	https://explorer.natureserve.org/Taxon/ELEMENT_GLOBAL.2.723248	154865	plant	Monocots	PMLIL0Y010	Standard	Harperocallis flava	Harper's beauty	https://explorer.natureserve.org/Taxon/ELEMENT_GLOBAL.2.154865	E	Endangered	G2	G2	2018-04-11
723248	CES203.192	East Gulf Coastal Plain Savanna and Wet Prairie	https://explorer.natureserve.org/Taxon/ELEMENT_GLOBAL.2.723248	130534	plant	Dicots	PDAST4G010	Standard	Hartwrightia floridana	Florida hartwrightia	https://explorer.natureserve.org/Taxon/ELEMENT_GLOBAL.2.130534			G2	G2	2009-05-12
723248	CES203.192	East Gulf Coastal Plain Savanna and Wet Prairie	https://explorer.natureserve.org/Taxon/ELEMENT_GLOBAL.2.723248	154053	plant	Monocots	PMLIL150A0	Standard	Hymenocallis henryae	Henry's spiderlily	https://explorer.natureserve.org/Taxon/ELEMENT_GLOBAL.2.154053			G2	G2	2014-10-28
723248	CES203.192	East Gulf Coastal Plain Savanna and Wet Prairie	https://explorer.natureserve.org/Taxon/ELEMENT_GLOBAL.2.723248	148570	plant	Dicots	PDCLU03090	Standard	Hypericum chapmanii	Apalachicola St. Johnswort	https://explorer.natureserve.org/Taxon/ELEMENT_GLOBAL.2.148570			G3	G3	2020-08-17
723248	CES203.192	East Gulf Coastal Plain Savanna and Wet Prairie	https://explorer.natureserve.org/Taxon/ELEMENT_GLOBAL.2.723248	128941	plant	Dicots	PDACA0E090	Standard	Justicia crassifolia	thickleaf water-willow	https://explorer.natureserve.org/Taxon/ELEMENT_GLOBAL.2.128941			G3	G3	2001-06-12
723248	CES203.192	East Gulf Coastal Plain Savanna and Wet Prairie	https://explorer.natureserve.org/Taxon/ELEMENT_GLOBAL.2.723248	139023	plant	Monocots	PMERI02030	Standard	Lachnocaulon digynum	pineland bogbutton	https://explorer.natureserve.org/Taxon/ELEMENT_GLOBAL.2.139023			G3G4	G3	2018-03-22
723248	CES203.192	East Gulf Coastal Plain Savanna and Wet Prairie	https://explorer.natureserve.org/Taxon/ELEMENT_GLOBAL.2.723248	159089	plant	Monocots	PMLIL1A080	Standard	Lilium iridollae	panhandle lily	https://explorer.natureserve.org/Taxon/ELEMENT_GLOBAL.2.159089			G2	G2	2009-05-04
723248	CES203.192	East Gulf Coastal Plain Savanna and Wet Prairie	https://explorer.natureserve.org/Taxon/ELEMENT_GLOBAL.2.723248	152145	plant	Dicots	PDLIN02100	Standard	Linum westii	West's flax	https://explorer.natureserve.org/Taxon/ELEMENT_GLOBAL.2.152145			G1	G1	2015-06-25
723248	CES203.192	East Gulf Coastal Plain Savanna and Wet Prairie	https://explorer.natureserve.org/Taxon/ELEMENT_GLOBAL.2.723248	148260	plant	Dicots	PDONA0B060	Standard	Ludwigia curtissii	Curtiss' primrose-willow	https://explorer.natureserve.org/Taxon/ELEMENT_GLOBAL.2.148260			G3G4	G3	2002-10-25
723248	CES203.192	East Gulf Coastal Plain Savanna and Wet Prairie	https://explorer.natureserve.org/Taxon/ELEMENT_GLOBAL.2.723248	140454	plant	Dicots	PDLYT09030	Standard	Lythrum curtissii	Curtiss' loosestrife	https://explorer.natureserve.org/Taxon/ELEMENT_GLOBAL.2.140454			G1	G1	2015-06-25
723248	CES203.192	East Gulf Coastal Plain Savanna and Wet Prairie	https://explorer.natureserve.org/Taxon/ELEMENT_GLOBAL.2.723248	136197	plant	Dicots	PDLAM0Y010	Standard	Macbridea alba	white birds-in-a-nest	https://explorer.natureserve.org/Taxon/ELEMENT_GLOBAL.2.136197	T	Threatened	G2	G2	2012-04-09
723248	CES203.192	East Gulf Coastal Plain Savanna and Wet Prairie	https://explorer.natureserve.org/Taxon/ELEMENT_GLOBAL.2.723248	128639	plant	Dicots	PDNYS01050	Standard	Nyssa ursina	bear tupelo	https://explorer.natureserve.org/Taxon/ELEMENT_GLOBAL.2.128639			G3	G3	2018-06-28
723248	CES203.192	East Gulf Coastal Plain Savanna and Wet Prairie	https://explorer.natureserve.org/Taxon/ELEMENT_GLOBAL.2.723248	129551	plant	Dicots	PDAPI1L080	Standard	Oxypolis greenmanii	giant cowbane	https://explorer.natureserve.org/Taxon/ELEMENT_GLOBAL.2.129551			G3	G3	2001-06-12
723248	CES203.192	East Gulf Coastal Plain Savanna and Wet Prairie	https://explorer.natureserve.org/Taxon/ELEMENT_GLOBAL.2.723248	139046	plant	Dicots	PDAPI1L070	Standard	Oxypolis ternata	piedmont cowbane	https://explorer.natureserve.org/Taxon/ELEMENT_GLOBAL.2.139046			G3	G3	1997-12-22
723248	CES203.192	East Gulf Coastal Plain Savanna and Wet Prairie	https://explorer.natureserve.org/Taxon/ELEMENT_GLOBAL.2.723248	136440	plant	Dicots	PDSAX0P020	Standard	Parnassia caroliniana	Carolina grass of Parnassus	https://explorer.natureserve.org/Taxon/ELEMENT_GLOBAL.2.136440			G3	G3	1997-12-22
723248	CES203.192	East Gulf Coastal Plain Savanna and Wet Prairie	https://explorer.natureserve.org/Taxon/ELEMENT_GLOBAL.2.723248	144987	plant	Dicots	PDSAX0P060	Standard	Parnassia grandifolia	largeleaf grass of Parnassus	https://explorer.natureserve.org/Taxon/ELEMENT_GLOBAL.2.144987			G3	G3	2000-08-11
723248	CES203.192	East Gulf Coastal Plain Savanna and Wet Prairie	https://explorer.natureserve.org/Taxon/ELEMENT_GLOBAL.2.723248	144501	plant	Dicots	PDLAM1G040	Standard	Physostegia godfreyi	Godfrey's false dragonhead	https://explorer.natureserve.org/Taxon/ELEMENT_GLOBAL.2.144501			G3	G3	1991-05-23
723248	CES203.192	East Gulf Coastal Plain Savanna and Wet Prairie	https://explorer.natureserve.org/Taxon/ELEMENT_GLOBAL.2.723248	154869	plant	Dicots	PDLNT01020	Standard	Pinguicula ionantha	violet butterwort	https://explorer.natureserve.org/Taxon/ELEMENT_GLOBAL.2.154869	T	Threatened	G2	G2	2018-04-20
723248	CES203.192	East Gulf Coastal Plain Savanna and Wet Prairie	https://explorer.natureserve.org/Taxon/ELEMENT_GLOBAL.2.723248	138215	plant	Dicots	PDLNT01050	Standard	Pinguicula planifolia	Chapman's butterwort	https://explorer.natureserve.org/Taxon/ELEMENT_GLOBAL.2.138215			G3?	G3	1997-12-23
723248	CES203.192	East Gulf Coastal Plain Savanna and Wet Prairie	https://explorer.natureserve.org/Taxon/ELEMENT_GLOBAL.2.723248	141093	plant	Monocots	PMORC1Y100	Standard	Platanthera chapmanii	Chapman's fringed orchid	https://explorer.natureserve.org/Taxon/ELEMENT_GLOBAL.2.141093			G2	G2	2014-08-07
723248	CES203.192	East Gulf Coastal Plain Savanna and Wet Prairie	https://explorer.natureserve.org/Taxon/ELEMENT_GLOBAL.2.723248	150946	plant	Monocots	PMORC1Y0C0	Standard	Platanthera integra	yellow fringeless orchid	https://explorer.natureserve.org/Taxon/ELEMENT_GLOBAL.2.150946			G3G4	G3	2018-03-22
723248	CES203.192	East Gulf Coastal Plain Savanna and Wet Prairie	https://explorer.natureserve.org/Taxon/ELEMENT_GLOBAL.2.723248	153109	plant	Dicots	PDMLS0H080	Standard	Rhexia parviflora	white meadowbeauty	https://explorer.natureserve.org/Taxon/ELEMENT_GLOBAL.2.153109			G2	G2	2008-09-01
723248	CES203.192	East Gulf Coastal Plain Savanna and Wet Prairie	https://explorer.natureserve.org/Taxon/ELEMENT_GLOBAL.2.723248	131552	plant	Dicots	PDERI150D0	Standard	Rhododendron chapmanii	Chapman's rhododendron	https://explorer.natureserve.org/Taxon/ELEMENT_GLOBAL.2.131552	E	Endangered	G1	G1	2019-05-02
723248	CES203.192	East Gulf Coastal Plain Savanna and Wet Prairie	https://explorer.natureserve.org/Taxon/ELEMENT_GLOBAL.2.723248	132858	plant	Monocots	PMCYP0N1C0	Standard	Rhynchospora macra	large beaksedge	https://explorer.natureserve.org/Taxon/ELEMENT_GLOBAL.2.132858			G3G4	G3	2017-11-30
723248	CES203.192	East Gulf Coastal Plain Savanna and Wet Prairie	https://explorer.natureserve.org/Taxon/ELEMENT_GLOBAL.2.723248	141829	plant	Dicots	PDACA0J0C0	Standard	Ruellia noctiflora	nightflowering wild petunia	https://explorer.natureserve.org/Taxon/ELEMENT_GLOBAL.2.141829			G3?	G3	2016-02-10
723248	CES203.192	East Gulf Coastal Plain Savanna and Wet Prairie	https://explorer.natureserve.org/Taxon/ELEMENT_GLOBAL.2.723248	149341	plant	Dicots	PDSAR02030	Standard	Sarracenia leucophylla	crimson pitcherplant	https://explorer.natureserve.org/Taxon/ELEMENT_GLOBAL.2.149341			G3	G3	2018-09-10
723248	CES203.192	East Gulf Coastal Plain Savanna and Wet Prairie	https://explorer.natureserve.org/Taxon/ELEMENT_GLOBAL.2.723248	139891	plant	Dicots	PDLAM1U0H0	Standard	Scutellaria floridana	Florida skullcap	https://explorer.natureserve.org/Taxon/ELEMENT_GLOBAL.2.139891	T	Threatened	G2	G2	2019-06-11
723248	CES203.192	East Gulf Coastal Plain Savanna and Wet Prairie	https://explorer.natureserve.org/Taxon/ELEMENT_GLOBAL.2.723248	138339	plant	Monocots	PMPOA5V0C0	Standard	Sporobolus floridanus	Florida dropseed	https://explorer.natureserve.org/Taxon/ELEMENT_GLOBAL.2.138339			G3	G3	1999-05-07
723248	CES203.192	East Gulf Coastal Plain Savanna and Wet Prairie	https://explorer.natureserve.org/Taxon/ELEMENT_GLOBAL.2.723248	141569	plant	Dicots	PDAST9R040	Standard	Verbesina chapmanii	Chapman's crownbeard	https://explorer.natureserve.org/Taxon/ELEMENT_GLOBAL.2.141569			G3	G3	1999-05-28
723248	CES203.192	East Gulf Coastal Plain Savanna and Wet Prairie	https://explorer.natureserve.org/Taxon/ELEMENT_GLOBAL.2.723248	155903	plant	Monocots	PMXYR010B0	Standard	Xyris isoetifolia	quillwort yelloweyed grass	https://explorer.natureserve.org/Taxon/ELEMENT_GLOBAL.2.155903			G1	G1	2015-06-11
723248	CES203.192	East Gulf Coastal Plain Savanna and Wet Prairie	https://explorer.natureserve.org/Taxon/ELEMENT_GLOBAL.2.723248	151523	plant	Monocots	PMXYR010H0	Provisional	Xyris scabrifolia	Harper's yelloweyed grass	https://explorer.natureserve.org/Taxon/ELEMENT_GLOBAL.2.151523			G3	G3	1997-09-23
723248	CES203.192	East Gulf Coastal Plain Savanna and Wet Prairie	https://explorer.natureserve.org/Taxon/ELEMENT_GLOBAL.2.723248	108600	animal	Terrestrial Snails	IMGAS69010	Standard	Dryachloa dauca	carrot glass	https://explorer.natureserve.org/Taxon/ELEMENT_GLOBAL.2.108600			G2	G2	2005-12-02
723248	CES203.192	East Gulf Coastal Plain Savanna and Wet Prairie	https://explorer.natureserve.org/Taxon/ELEMENT_GLOBAL.2.723248	101309	animal	Mammals	AMAFF14010	Standard	Neofiber alleni	round-tailed muskrat	https://explorer.natureserve.org/Taxon/ELEMENT_GLOBAL.2.101309			G2	G2	2019-06-19
723248	CES203.192	East Gulf Coastal Plain Savanna and Wet Prairie	https://explorer.natureserve.org/Taxon/ELEMENT_GLOBAL.2.723248	101322	animal	Amphibians	AAAAF01020	Standard	Notophthalmus perstriatus	striped newt	https://explorer.natureserve.org/Taxon/ELEMENT_GLOBAL.2.101322			G2G3	G2	2014-02-19
723247	CES203.194	West Gulf Coastal Plain Herbaceous Seep and Bog	https://explorer.natureserve.org/Taxon/ELEMENT_GLOBAL.2.723247	144947	plant	Dicots	PDSCR01020	Standard	Agalinis aphylla	scaleleaf false foxglove	https://explorer.natureserve.org/Taxon/ELEMENT_GLOBAL.2.144947			G3G4	G3	2013-02-01
723247	CES203.194	West Gulf Coastal Plain Herbaceous Seep and Bog	https://explorer.natureserve.org/Taxon/ELEMENT_GLOBAL.2.723247	135270	plant	Dicots	PDSCR01100	Standard	Agalinis filicaulis	Jackson false foxglove	https://explorer.natureserve.org/Taxon/ELEMENT_GLOBAL.2.135270			G3G4	G3	1988-06-30
723247	CES203.194	West Gulf Coastal Plain Herbaceous Seep and Bog	https://explorer.natureserve.org/Taxon/ELEMENT_GLOBAL.2.723247	152415	plant	Monocots	PMERI01040	Standard	Eriocaulon koernickianum	gulf pipewort	https://explorer.natureserve.org/Taxon/ELEMENT_GLOBAL.2.152415			G2	G2	2009-05-04
723247	CES203.194	West Gulf Coastal Plain Herbaceous Seep and Bog	https://explorer.natureserve.org/Taxon/ELEMENT_GLOBAL.2.723247	139023	plant	Monocots	PMERI02030	Standard	Lachnocaulon digynum	pineland bogbutton	https://explorer.natureserve.org/Taxon/ELEMENT_GLOBAL.2.139023			G3G4	G3	2018-03-22
723247	CES203.194	West Gulf Coastal Plain Herbaceous Seep and Bog	https://explorer.natureserve.org/Taxon/ELEMENT_GLOBAL.2.723247	150946	plant	Monocots	PMORC1Y0C0	Standard	Platanthera integra	yellow fringeless orchid	https://explorer.natureserve.org/Taxon/ELEMENT_GLOBAL.2.150946			G3G4	G3	2018-03-22
723247	CES203.194	West Gulf Coastal Plain Herbaceous Seep and Bog	https://explorer.natureserve.org/Taxon/ELEMENT_GLOBAL.2.723247	132858	plant	Monocots	PMCYP0N1C0	Standard	Rhynchospora macra	large beaksedge	https://explorer.natureserve.org/Taxon/ELEMENT_GLOBAL.2.132858			G3G4	G3	2017-11-30
723247	CES203.194	West Gulf Coastal Plain Herbaceous Seep and Bog	https://explorer.natureserve.org/Taxon/ELEMENT_GLOBAL.2.723247	128853	plant	Monocots	PMXYR01070	Standard	Xyris drummondii	Drummond's yelloweyed grass	https://explorer.natureserve.org/Taxon/ELEMENT_GLOBAL.2.128853			G3G4	G3	2018-03-21
723247	CES203.194	West Gulf Coastal Plain Herbaceous Seep and Bog	https://explorer.natureserve.org/Taxon/ELEMENT_GLOBAL.2.723247	151523	plant	Monocots	PMXYR010H0	Provisional	Xyris scabrifolia	Harper's yelloweyed grass	https://explorer.natureserve.org/Taxon/ELEMENT_GLOBAL.2.151523			G3	G3	1997-09-23
723240	CES203.245	Atlantic Coastal Plain Clay-Based Carolina Bay Wetland	https://explorer.natureserve.org/Taxon/ELEMENT_GLOBAL.2.723240	157053	plant	Dicots	PDAST2L0T0	Standard	Coreopsis rosea	pink tickseed	https://explorer.natureserve.org/Taxon/ELEMENT_GLOBAL.2.157053			G3	G3	2009-10-16
723240	CES203.245	Atlantic Coastal Plain Clay-Based Carolina Bay Wetland	https://explorer.natureserve.org/Taxon/ELEMENT_GLOBAL.2.723240	156347	plant	Dicots	PDEUP0H0C0	Standard	Croton elliottii	Elliott's croton	https://explorer.natureserve.org/Taxon/ELEMENT_GLOBAL.2.156347			G3	G3	2016-02-09
723240	CES203.245	Atlantic Coastal Plain Clay-Based Carolina Bay Wetland	https://explorer.natureserve.org/Taxon/ELEMENT_GLOBAL.2.723240	161675	plant	Monocots	PMPOA4K150	Standard	Dichanthelium hirstii	Hirst's panicgrass	https://explorer.natureserve.org/Taxon/ELEMENT_GLOBAL.2.161675			G1	G1	2020-03-25
723240	CES203.245	Atlantic Coastal Plain Clay-Based Carolina Bay Wetland	https://explorer.natureserve.org/Taxon/ELEMENT_GLOBAL.2.723240	816574	plant	Dicots	PDAST3P2C0	Provisional	Eupatorium paludicola	swamp justiceweed	https://explorer.natureserve.org/Taxon/ELEMENT_GLOBAL.2.816574			G2	G2	2008-05-19
723240	CES203.245	Atlantic Coastal Plain Clay-Based Carolina Bay Wetland	https://explorer.natureserve.org/Taxon/ELEMENT_GLOBAL.2.723240	161668	plant	Dicots	PDCLU031W0	Standard	Hypericum harperi	sharplobe St. Johnswort	https://explorer.natureserve.org/Taxon/ELEMENT_GLOBAL.2.161668			G3G4	G3	2007-01-17
723240	CES203.245	Atlantic Coastal Plain Clay-Based Carolina Bay Wetland	https://explorer.natureserve.org/Taxon/ELEMENT_GLOBAL.2.723240	129236	plant	Dicots	PDLAU07020	Standard	Lindera melissifolia	southern spicebush	https://explorer.natureserve.org/Taxon/ELEMENT_GLOBAL.2.129236	E	Endangered	G3	G3	2015-10-29
723240	CES203.245	Atlantic Coastal Plain Clay-Based Carolina Bay Wetland	https://explorer.natureserve.org/Taxon/ELEMENT_GLOBAL.2.723240	136111	plant	Dicots	PDLAU08010	Standard	Litsea aestivalis	pondspice	https://explorer.natureserve.org/Taxon/ELEMENT_GLOBAL.2.136111			G3?	G3	2012-12-03
723240	CES203.245	Atlantic Coastal Plain Clay-Based Carolina Bay Wetland	https://explorer.natureserve.org/Taxon/ELEMENT_GLOBAL.2.723240	135218	plant	Dicots	PDCAM0E050	Standard	Lobelia boykinii	Boykin's lobelia	https://explorer.natureserve.org/Taxon/ELEMENT_GLOBAL.2.135218			G2G3	G2	2009-03-09
723240	CES203.245	Atlantic Coastal Plain Clay-Based Carolina Bay Wetland	https://explorer.natureserve.org/Taxon/ELEMENT_GLOBAL.2.723240	134996	plant	Dicots	PDONA0B0Q0	Standard	Ludwigia spathulata	spoon primrose-willow	https://explorer.natureserve.org/Taxon/ELEMENT_GLOBAL.2.134996			G2	G2	2015-09-28
723240	CES203.245	Atlantic Coastal Plain Clay-Based Carolina Bay Wetland	https://explorer.natureserve.org/Taxon/ELEMENT_GLOBAL.2.723240	139527	plant	Dicots	PDHAL04090	Standard	Myriophyllum laxum	loose watermilfoil	https://explorer.natureserve.org/Taxon/ELEMENT_GLOBAL.2.139527			G3	G3	2013-02-11
723240	CES203.245	Atlantic Coastal Plain Clay-Based Carolina Bay Wetland	https://explorer.natureserve.org/Taxon/ELEMENT_GLOBAL.2.723240	139094	plant	Dicots	PDAPI1L010	Standard	Oxypolis canbyi	Canby's cowbane	https://explorer.natureserve.org/Taxon/ELEMENT_GLOBAL.2.139094	E	Endangered	G2	G2	2010-01-05
723240	CES203.245	Atlantic Coastal Plain Clay-Based Carolina Bay Wetland	https://explorer.natureserve.org/Taxon/ELEMENT_GLOBAL.2.723240	160008	plant	Monocots	PMARA0E020	Standard	Peltandra sagittifolia	white arrow arum	https://explorer.natureserve.org/Taxon/ELEMENT_GLOBAL.2.160008			G3G4	G3	2013-01-23
723240	CES203.245	Atlantic Coastal Plain Clay-Based Carolina Bay Wetland	https://explorer.natureserve.org/Taxon/ELEMENT_GLOBAL.2.723240	138892	plant	Dicots	PDPGN0L150	Standard	Polygonum hirsutum	hairy smartweed	https://explorer.natureserve.org/Taxon/ELEMENT_GLOBAL.2.138892			G3G4	G3	2002-09-10
723240	CES203.245	Atlantic Coastal Plain Clay-Based Carolina Bay Wetland	https://explorer.natureserve.org/Taxon/ELEMENT_GLOBAL.2.723240	132402	plant	Dicots	PDMLS0H020	Standard	Rhexia aristosa	awnpetal meadowbeauty	https://explorer.natureserve.org/Taxon/ELEMENT_GLOBAL.2.132402			G3G4	G3	2013-01-28
723240	CES203.245	Atlantic Coastal Plain Clay-Based Carolina Bay Wetland	https://explorer.natureserve.org/Taxon/ELEMENT_GLOBAL.2.723240	150212	plant	Monocots	PMCYP0N1R0	Standard	Rhynchospora pleiantha	coastal beaksedge	https://explorer.natureserve.org/Taxon/ELEMENT_GLOBAL.2.150212			G2G3	G2	2009-03-10
723240	CES203.245	Atlantic Coastal Plain Clay-Based Carolina Bay Wetland	https://explorer.natureserve.org/Taxon/ELEMENT_GLOBAL.2.723240	839591	plant	Monocots	PMXYR010Z0	Provisional	Xyris sp. 1	a yellow-eyed-grass	https://explorer.natureserve.org/Taxon/ELEMENT_GLOBAL.2.839591			G2	G2	2010-05-21
723240	CES203.245	Atlantic Coastal Plain Clay-Based Carolina Bay Wetland	https://explorer.natureserve.org/Taxon/ELEMENT_GLOBAL.2.723240	107000	animal	Freshwater Mussels	IMBIV14280	Nonstandard	Elliptio waccamawensis	waccamaw spike	https://explorer.natureserve.org/Taxon/ELEMENT_GLOBAL.2.107000			G2G3Q	G2	2007-06-08
723240	CES203.245	Atlantic Coastal Plain Clay-Based Carolina Bay Wetland	https://explorer.natureserve.org/Taxon/ELEMENT_GLOBAL.2.723240	120478	animal	Butterflies and Skippers	IILEP77050	Standard	Euphyes dukesi	dukes' skipper	https://explorer.natureserve.org/Taxon/ELEMENT_GLOBAL.2.120478			G3G4	G3	2020-03-09
723240	CES203.245	Atlantic Coastal Plain Clay-Based Carolina Bay Wetland	https://explorer.natureserve.org/Taxon/ELEMENT_GLOBAL.2.723240	105963	animal	Amphibians	AAABH01270	Standard	Lithobates capito	carolina gopher frog	https://explorer.natureserve.org/Taxon/ELEMENT_GLOBAL.2.105963			G2G3	G2	2020-07-06
723232	CES203.253	Atlantic Coastal Plain Sandhill Seep	https://explorer.natureserve.org/Taxon/ELEMENT_GLOBAL.2.723232	144947	plant	Dicots	PDSCR01020	Standard	Agalinis aphylla	scaleleaf false foxglove	https://explorer.natureserve.org/Taxon/ELEMENT_GLOBAL.2.144947			G3G4	G3	2013-02-01
723232	CES203.253	Atlantic Coastal Plain Sandhill Seep	https://explorer.natureserve.org/Taxon/ELEMENT_GLOBAL.2.723232	132712	plant	Dicots	PDAST0Z020	Standard	Balduina atropurpurea	purpledisk honeycombhead	https://explorer.natureserve.org/Taxon/ELEMENT_GLOBAL.2.132712			G2	G2	2008-06-30
723232	CES203.253	Atlantic Coastal Plain Sandhill Seep	https://explorer.natureserve.org/Taxon/ELEMENT_GLOBAL.2.723232	158507	plant	Dicots	PDSCR0F010	Standard	Chelone cuthbertii	Cuthbert's turtlehead	https://explorer.natureserve.org/Taxon/ELEMENT_GLOBAL.2.158507			G3	G3	2018-02-01
723232	CES203.253	Atlantic Coastal Plain Sandhill Seep	https://explorer.natureserve.org/Taxon/ELEMENT_GLOBAL.2.723232	158669	plant	Dicots	PDAST2E1M0	Standard	Cirsium lecontei	Le Conte's thistle	https://explorer.natureserve.org/Taxon/ELEMENT_GLOBAL.2.158669			G3	G3	2015-09-29
723232	CES203.253	Atlantic Coastal Plain Sandhill Seep	https://explorer.natureserve.org/Taxon/ELEMENT_GLOBAL.2.723232	159781	plant	Dicots	PDDRO01010	Standard	Dionaea muscipula	Venus flytrap	https://explorer.natureserve.org/Taxon/ELEMENT_GLOBAL.2.159781			G2	G2	2020-04-14
723232	CES203.253	Atlantic Coastal Plain Sandhill Seep	https://explorer.natureserve.org/Taxon/ELEMENT_GLOBAL.2.723232	131084	plant	Dicots	PDAST3P1L0	Standard	Eupatorium resinosum	Pine Barren thoroughwort	https://explorer.natureserve.org/Taxon/ELEMENT_GLOBAL.2.131084			G3	G3	1997-12-12
723232	CES203.253	Atlantic Coastal Plain Sandhill Seep	https://explorer.natureserve.org/Taxon/ELEMENT_GLOBAL.2.723232	130534	plant	Dicots	PDAST4G010	Standard	Hartwrightia floridana	Florida hartwrightia	https://explorer.natureserve.org/Taxon/ELEMENT_GLOBAL.2.130534			G2	G2	2009-05-12
723232	CES203.253	Atlantic Coastal Plain Sandhill Seep	https://explorer.natureserve.org/Taxon/ELEMENT_GLOBAL.2.723232	153678	plant	Dicots	PDCLU03210	Provisional	Hypericum erythraeae	sparse-leaved St. Johnswort	https://explorer.natureserve.org/Taxon/ELEMENT_GLOBAL.2.153678			G2	G2	2007-12-19
723232	CES203.253	Atlantic Coastal Plain Sandhill Seep	https://explorer.natureserve.org/Taxon/ELEMENT_GLOBAL.2.723232	129563	plant	Dicots	PDPRI07010	Standard	Lysimachia asperulifolia	roughleaf yellow loosestrife	https://explorer.natureserve.org/Taxon/ELEMENT_GLOBAL.2.129563	E	Endangered	G3	G3	1993-12-03
723232	CES203.253	Atlantic Coastal Plain Sandhill Seep	https://explorer.natureserve.org/Taxon/ELEMENT_GLOBAL.2.723232	156321	plant	Dicots	PDPRI070F0	Standard	Lysimachia loomisii	Loomis' yellow loosestrife	https://explorer.natureserve.org/Taxon/ELEMENT_GLOBAL.2.156321			G3?	G3	2013-02-08
723232	CES203.253	Atlantic Coastal Plain Sandhill Seep	https://explorer.natureserve.org/Taxon/ELEMENT_GLOBAL.2.723232	136440	plant	Dicots	PDSAX0P020	Standard	Parnassia caroliniana	Carolina grass of Parnassus	https://explorer.natureserve.org/Taxon/ELEMENT_GLOBAL.2.136440			G3	G3	1997-12-22
723232	CES203.253	Atlantic Coastal Plain Sandhill Seep	https://explorer.natureserve.org/Taxon/ELEMENT_GLOBAL.2.723232	144987	plant	Dicots	PDSAX0P060	Standard	Parnassia grandifolia	largeleaf grass of Parnassus	https://explorer.natureserve.org/Taxon/ELEMENT_GLOBAL.2.144987			G3	G3	2000-08-11
723232	CES203.253	Atlantic Coastal Plain Sandhill Seep	https://explorer.natureserve.org/Taxon/ELEMENT_GLOBAL.2.723232	150946	plant	Monocots	PMORC1Y0C0	Standard	Platanthera integra	yellow fringeless orchid	https://explorer.natureserve.org/Taxon/ELEMENT_GLOBAL.2.150946			G3G4	G3	2018-03-22
723232	CES203.253	Atlantic Coastal Plain Sandhill Seep	https://explorer.natureserve.org/Taxon/ELEMENT_GLOBAL.2.723232	152658	plant	Dicots	PDPGL020N0	Standard	Polygala hookeri	Hooker's milkwort	https://explorer.natureserve.org/Taxon/ELEMENT_GLOBAL.2.152658			G3	G3	1993-05-31
723232	CES203.253	Atlantic Coastal Plain Sandhill Seep	https://explorer.natureserve.org/Taxon/ELEMENT_GLOBAL.2.723232	132858	plant	Monocots	PMCYP0N1C0	Standard	Rhynchospora macra	large beaksedge	https://explorer.natureserve.org/Taxon/ELEMENT_GLOBAL.2.132858			G3G4	G3	2017-11-30
723232	CES203.253	Atlantic Coastal Plain Sandhill Seep	https://explorer.natureserve.org/Taxon/ELEMENT_GLOBAL.2.723232	134948	plant	Monocots	PMCYP0N1P0	Standard	Rhynchospora pallida	pale beaksedge	https://explorer.natureserve.org/Taxon/ELEMENT_GLOBAL.2.134948			G3	G3	1993-03-03
723232	CES203.253	Atlantic Coastal Plain Sandhill Seep	https://explorer.natureserve.org/Taxon/ELEMENT_GLOBAL.2.723232	149667	plant	Dicots	PDSAR02083	Standard	Sarracenia rubra ssp. rubra	sweet pitcherplant	https://explorer.natureserve.org/Taxon/ELEMENT_GLOBAL.2.149667			G3G4T3T4	T3	2007-12-07
723232	CES203.253	Atlantic Coastal Plain Sandhill Seep	https://explorer.natureserve.org/Taxon/ELEMENT_GLOBAL.2.723232	128237	plant	Dicots	PDAST8P250	Standard	Solidago verna	springflowering goldenrod	https://explorer.natureserve.org/Taxon/ELEMENT_GLOBAL.2.128237			G3	G3	1997-12-22
723232	CES203.253	Atlantic Coastal Plain Sandhill Seep	https://explorer.natureserve.org/Taxon/ELEMENT_GLOBAL.2.723232	151523	plant	Monocots	PMXYR010H0	Provisional	Xyris scabrifolia	Harper's yelloweyed grass	https://explorer.natureserve.org/Taxon/ELEMENT_GLOBAL.2.151523			G3	G3	1997-09-23
723232	CES203.253	Atlantic Coastal Plain Sandhill Seep	https://explorer.natureserve.org/Taxon/ELEMENT_GLOBAL.2.723232	105912	animal	Birds	ABNMK01012	Standard	Antigone canadensis pratensis	florida sandhill crane	https://explorer.natureserve.org/Taxon/ELEMENT_GLOBAL.2.105912			G5T2	T2	2017-12-07
723232	CES203.253	Atlantic Coastal Plain Sandhill Seep	https://explorer.natureserve.org/Taxon/ELEMENT_GLOBAL.2.723232	111268	animal	Butterflies and Skippers	IILEP70011	Standard	Atrytone arogos arogos	eastern arogos skipper	https://explorer.natureserve.org/Taxon/ELEMENT_GLOBAL.2.111268			G2G3T1T2	T1	2011-08-05
723232	CES203.253	Atlantic Coastal Plain Sandhill Seep	https://explorer.natureserve.org/Taxon/ELEMENT_GLOBAL.2.723232	114609	animal	Crayfishes	ICMAL15050	Standard	Creaserinus danielae	speckled burrowing crayfish	https://explorer.natureserve.org/Taxon/ELEMENT_GLOBAL.2.114609			G2	G2	2010-05-17
723232	CES203.253	Atlantic Coastal Plain Sandhill Seep	https://explorer.natureserve.org/Taxon/ELEMENT_GLOBAL.2.723232	118414	animal	Grasshoppers	IIORT85010	Standard	Eotettix pusillus	little eastern grasshopper	https://explorer.natureserve.org/Taxon/ELEMENT_GLOBAL.2.118414			G2G3	G2	2000-12-01
723232	CES203.253	Atlantic Coastal Plain Sandhill Seep	https://explorer.natureserve.org/Taxon/ELEMENT_GLOBAL.2.723232	121058	animal	Grasshoppers	IIORT01390	Standard	Melanoplus nubilus	nubile short-wing grasshopper	https://explorer.natureserve.org/Taxon/ELEMENT_GLOBAL.2.121058			G2G3	G2	2000-12-01
723232	CES203.253	Atlantic Coastal Plain Sandhill Seep	https://explorer.natureserve.org/Taxon/ELEMENT_GLOBAL.2.723232	106854	animal	Other Moths	IILEYBQ030	Standard	Photedes carterae	carter's noctuid moth	https://explorer.natureserve.org/Taxon/ELEMENT_GLOBAL.2.106854			G2G3	G2	2011-03-22
723231	CES203.254	Atlantic Coastal Plain Fall-line Sandhills Longleaf Pine Woodland	https://explorer.natureserve.org/Taxon/ELEMENT_GLOBAL.2.723231	158597	plant	Dicots	PDFAB08052	Standard	Amorpha georgiana var. georgiana	Georgia false indigo	https://explorer.natureserve.org/Taxon/ELEMENT_GLOBAL.2.158597			G3T2	T2	1997-12-22
723231	CES203.254	Atlantic Coastal Plain Fall-line Sandhills Longleaf Pine Woodland	https://explorer.natureserve.org/Taxon/ELEMENT_GLOBAL.2.723231	132712	plant	Dicots	PDAST0Z020	Standard	Balduina atropurpurea	purpledisk honeycombhead	https://explorer.natureserve.org/Taxon/ELEMENT_GLOBAL.2.132712			G2	G2	2008-06-30
723231	CES203.254	Atlantic Coastal Plain Fall-line Sandhills Longleaf Pine Woodland	https://explorer.natureserve.org/Taxon/ELEMENT_GLOBAL.2.723231	122884	plant	Mosses	NBMUS13070	Standard	Bruchia fusca	Bruchia moss	https://explorer.natureserve.org/Taxon/ELEMENT_GLOBAL.2.122884			G1?	G1	1998-09-03
723231	CES203.254	Atlantic Coastal Plain Fall-line Sandhills Longleaf Pine Woodland	https://explorer.natureserve.org/Taxon/ELEMENT_GLOBAL.2.723231	123135	plant	Mosses	NBMUS1K040	Standard	Campylopus carolinae	Carolina campylopus moss	https://explorer.natureserve.org/Taxon/ELEMENT_GLOBAL.2.123135			G2	G2	2006-12-13
723231	CES203.254	Atlantic Coastal Plain Fall-line Sandhills Longleaf Pine Woodland	https://explorer.natureserve.org/Taxon/ELEMENT_GLOBAL.2.723231	156347	plant	Dicots	PDEUP0H0C0	Standard	Croton elliottii	Elliott's croton	https://explorer.natureserve.org/Taxon/ELEMENT_GLOBAL.2.156347			G3	G3	2016-02-09
723231	CES203.254	Atlantic Coastal Plain Fall-line Sandhills Longleaf Pine Woodland	https://explorer.natureserve.org/Taxon/ELEMENT_GLOBAL.2.723231	147692	plant	Dicots	PDAST38030	Standard	Echinacea laevigata	smooth purple coneflower	https://explorer.natureserve.org/Taxon/ELEMENT_GLOBAL.2.147692	E	Endangered	G2G3	G2	2016-02-18
723231	CES203.254	Atlantic Coastal Plain Fall-line Sandhills Longleaf Pine Woodland	https://explorer.natureserve.org/Taxon/ELEMENT_GLOBAL.2.723231	149654	plant	Dicots	PDERI0C010	Standard	Elliottia racemosa	georgiaplume	https://explorer.natureserve.org/Taxon/ELEMENT_GLOBAL.2.149654			G2?	G2	2017-06-29
723231	CES203.254	Atlantic Coastal Plain Fall-line Sandhills Longleaf Pine Woodland	https://explorer.natureserve.org/Taxon/ELEMENT_GLOBAL.2.723231	148714	plant	Dicots	PDASTEB0S0	Standard	Eurybia mirabilis	bouquet aster	https://explorer.natureserve.org/Taxon/ELEMENT_GLOBAL.2.148714			G3	G3	2012-03-12
723231	CES203.254	Atlantic Coastal Plain Fall-line Sandhills Longleaf Pine Woodland	https://explorer.natureserve.org/Taxon/ELEMENT_GLOBAL.2.723231	161333	plant	Monocots	PMLIL1A100	Provisional	Lilium pyrophilum	sandhills lily	https://explorer.natureserve.org/Taxon/ELEMENT_GLOBAL.2.161333			G2	G2	2005-03-10
723231	CES203.254	Atlantic Coastal Plain Fall-line Sandhills Longleaf Pine Woodland	https://explorer.natureserve.org/Taxon/ELEMENT_GLOBAL.2.723231	129236	plant	Dicots	PDLAU07020	Standard	Lindera melissifolia	southern spicebush	https://explorer.natureserve.org/Taxon/ELEMENT_GLOBAL.2.129236	E	Endangered	G3	G3	2015-10-29
723231	CES203.254	Atlantic Coastal Plain Fall-line Sandhills Longleaf Pine Woodland	https://explorer.natureserve.org/Taxon/ELEMENT_GLOBAL.2.723231	133279	plant	Dicots	PDLAU07030	Standard	Lindera subcoriacea	bog spicebush	https://explorer.natureserve.org/Taxon/ELEMENT_GLOBAL.2.133279			G3	G3	2020-03-30
723231	CES203.254	Atlantic Coastal Plain Fall-line Sandhills Longleaf Pine Woodland	https://explorer.natureserve.org/Taxon/ELEMENT_GLOBAL.2.723231	144207	plant	Dicots	PDLIN020V1	Standard	Linum sulcatum var. harperi	Harper's flax	https://explorer.natureserve.org/Taxon/ELEMENT_GLOBAL.2.144207			G5T2	T2	1999-05-21
723231	CES203.254	Atlantic Coastal Plain Fall-line Sandhills Longleaf Pine Woodland	https://explorer.natureserve.org/Taxon/ELEMENT_GLOBAL.2.723231	135218	plant	Dicots	PDCAM0E050	Standard	Lobelia boykinii	Boykin's lobelia	https://explorer.natureserve.org/Taxon/ELEMENT_GLOBAL.2.135218			G2G3	G2	2009-03-09
723231	CES203.254	Atlantic Coastal Plain Fall-line Sandhills Longleaf Pine Woodland	https://explorer.natureserve.org/Taxon/ELEMENT_GLOBAL.2.723231	134996	plant	Dicots	PDONA0B0Q0	Standard	Ludwigia spathulata	spoon primrose-willow	https://explorer.natureserve.org/Taxon/ELEMENT_GLOBAL.2.134996			G2	G2	2015-09-28
723231	CES203.254	Atlantic Coastal Plain Fall-line Sandhills Longleaf Pine Woodland	https://explorer.natureserve.org/Taxon/ELEMENT_GLOBAL.2.723231	138246	plant	Dicots	PDLAM0Y020	Standard	Macbridea caroliniana	Carolina birds-in-a-nest	https://explorer.natureserve.org/Taxon/ELEMENT_GLOBAL.2.138246			G2G3	G2	2015-12-07
723231	CES203.254	Atlantic Coastal Plain Fall-line Sandhills Longleaf Pine Woodland	https://explorer.natureserve.org/Taxon/ELEMENT_GLOBAL.2.723231	139094	plant	Dicots	PDAPI1L010	Standard	Oxypolis canbyi	Canby's cowbane	https://explorer.natureserve.org/Taxon/ELEMENT_GLOBAL.2.139094	E	Endangered	G2	G2	2010-01-05
723231	CES203.254	Atlantic Coastal Plain Fall-line Sandhills Longleaf Pine Woodland	https://explorer.natureserve.org/Taxon/ELEMENT_GLOBAL.2.723231	133877	plant	Dicots	PDSCR1L220	Standard	Penstemon dissectus	dissected beardtongue	https://explorer.natureserve.org/Taxon/ELEMENT_GLOBAL.2.133877			G2	G2	2017-06-28
723231	CES203.254	Atlantic Coastal Plain Fall-line Sandhills Longleaf Pine Woodland	https://explorer.natureserve.org/Taxon/ELEMENT_GLOBAL.2.723231	154891	plant	Monocots	PMORC27010	Standard	Pteroglossaspis ecristata	giant orchid	https://explorer.natureserve.org/Taxon/ELEMENT_GLOBAL.2.154891			G2G3	G2	2013-12-02
723231	CES203.254	Atlantic Coastal Plain Fall-line Sandhills Longleaf Pine Woodland	https://explorer.natureserve.org/Taxon/ELEMENT_GLOBAL.2.723231	161024	plant	Dicots	PDAPI1Y040	Standard	Ptilimnium nodosum	piedmont mock bishopweed	https://explorer.natureserve.org/Taxon/ELEMENT_GLOBAL.2.161024	E	Endangered	G2	G2	2010-03-31
723231	CES203.254	Atlantic Coastal Plain Fall-line Sandhills Longleaf Pine Woodland	https://explorer.natureserve.org/Taxon/ELEMENT_GLOBAL.2.723231	148771	plant	Dicots	PDANA08070	Standard	Rhus michauxii	false poison sumac	https://explorer.natureserve.org/Taxon/ELEMENT_GLOBAL.2.148771	E	Endangered	G2G3	G2	2006-02-17
723231	CES203.254	Atlantic Coastal Plain Fall-line Sandhills Longleaf Pine Woodland	https://explorer.natureserve.org/Taxon/ELEMENT_GLOBAL.2.723231	157416	plant	Monocots	PMCYP0N0H0	Standard	Rhynchospora crinipes	mosquito beaksedge	https://explorer.natureserve.org/Taxon/ELEMENT_GLOBAL.2.157416			G2G3	G2	2015-06-02
723231	CES203.254	Atlantic Coastal Plain Fall-line Sandhills Longleaf Pine Woodland	https://explorer.natureserve.org/Taxon/ELEMENT_GLOBAL.2.723231	137381	plant	Dicots	PDSAL02120	Standard	Salix floridana	Florida willow	https://explorer.natureserve.org/Taxon/ELEMENT_GLOBAL.2.137381			G2	G2	2018-06-06
723231	CES203.254	Atlantic Coastal Plain Fall-line Sandhills Longleaf Pine Woodland	https://explorer.natureserve.org/Taxon/ELEMENT_GLOBAL.2.723231	144235	plant	Dicots	PDSCR1Q010	Standard	Schwalbea americana	chaffseed	https://explorer.natureserve.org/Taxon/ELEMENT_GLOBAL.2.144235	E	Endangered	G2	G2	2020-04-02
723231	CES203.254	Atlantic Coastal Plain Fall-line Sandhills Longleaf Pine Woodland	https://explorer.natureserve.org/Taxon/ELEMENT_GLOBAL.2.723231	130391	plant	Monocots	PMORC2B031	Standard	Spiranthes floridana	Florida ladies'-tresses	https://explorer.natureserve.org/Taxon/ELEMENT_GLOBAL.2.130391			G1	G1	2015-01-05
723231	CES203.254	Atlantic Coastal Plain Fall-line Sandhills Longleaf Pine Woodland	https://explorer.natureserve.org/Taxon/ELEMENT_GLOBAL.2.723231	136921	plant	Monocots	PMPOA5V0U0	Standard	Sporobolus teretifolius	wireleaf dropseed	https://explorer.natureserve.org/Taxon/ELEMENT_GLOBAL.2.136921			G2	G2	2008-07-03
723231	CES203.254	Atlantic Coastal Plain Fall-line Sandhills Longleaf Pine Woodland	https://explorer.natureserve.org/Taxon/ELEMENT_GLOBAL.2.723231	137457	plant	Dicots	PDRAN0M040	Standard	Thalictrum cooleyi	Cooley's meadowrue	https://explorer.natureserve.org/Taxon/ELEMENT_GLOBAL.2.137457	E	Endangered	G1	G1	2019-11-04
723231	CES203.254	Atlantic Coastal Plain Fall-line Sandhills Longleaf Pine Woodland	https://explorer.natureserve.org/Taxon/ELEMENT_GLOBAL.2.723231	129748	plant	Monocots	PMLIL200Q2	Standard	Trillium pusillum var. pusillum	dwarf wakerobin	https://explorer.natureserve.org/Taxon/ELEMENT_GLOBAL.2.129748			G3T3	T3	2020-07-29
723231	CES203.254	Atlantic Coastal Plain Fall-line Sandhills Longleaf Pine Woodland	https://explorer.natureserve.org/Taxon/ELEMENT_GLOBAL.2.723231	147905	plant	Dicots	PDERI180A2	Standard	Vaccinium crassifolium ssp. sempervirens	creeping blueberry	https://explorer.natureserve.org/Taxon/ELEMENT_GLOBAL.2.147905			G4G5T1	T1	1997-12-22
723231	CES203.254	Atlantic Coastal Plain Fall-line Sandhills Longleaf Pine Woodland	https://explorer.natureserve.org/Taxon/ELEMENT_GLOBAL.2.723231	103433	animal	Birds	ABNYF07060	Standard	Dryobates borealis	red-cockaded woodpecker	https://explorer.natureserve.org/Taxon/ELEMENT_GLOBAL.2.103433	E, PT	Endangered; Proposed threatened	G3	G3	2018-12-12
723231	CES203.254	Atlantic Coastal Plain Fall-line Sandhills Longleaf Pine Woodland	https://explorer.natureserve.org/Taxon/ELEMENT_GLOBAL.2.723231	105196	animal	Turtles	ARAAF01030	Standard	Gopherus polyphemus	gopher tortoise	https://explorer.natureserve.org/Taxon/ELEMENT_GLOBAL.2.105196	T, C	Threatened; Candidate	G3	G3	2014-02-25
723231	CES203.254	Atlantic Coastal Plain Fall-line Sandhills Longleaf Pine Woodland	https://explorer.natureserve.org/Taxon/ELEMENT_GLOBAL.2.723231	105330	animal	Reptiles	ARADB17030	Standard	Heterodon simus	southern hog-nosed snake	https://explorer.natureserve.org/Taxon/ELEMENT_GLOBAL.2.105330			G2	G2	2014-02-25
723229	CES203.257	Atlantic Coastal Plain Indian River Lagoon Tidal Marsh	https://explorer.natureserve.org/Taxon/ELEMENT_GLOBAL.2.723229	103099	animal	Mammals	AMAKA01010	Standard	Trichechus manatus	west indian manatee	https://explorer.natureserve.org/Taxon/ELEMENT_GLOBAL.2.103099	T	Threatened	G2G3	G2	2020-10-02
723228	CES203.258	Southeastern Coastal Plain Interdunal Wetland	https://explorer.natureserve.org/Taxon/ELEMENT_GLOBAL.2.723228	135759	plant	Monocots	PMPOA2Q040	Standard	Eriochloa michauxii	longleaf cupgrass	https://explorer.natureserve.org/Taxon/ELEMENT_GLOBAL.2.135759			G3G4	G3	2000-02-24
723228	CES203.258	Southeastern Coastal Plain Interdunal Wetland	https://explorer.natureserve.org/Taxon/ELEMENT_GLOBAL.2.723228	154020	plant	Dicots	PDAST3P040	Standard	Eupatorium anomalum	Florida thoroughwort	https://explorer.natureserve.org/Taxon/ELEMENT_GLOBAL.2.154020			G2G3	G2	2014-09-08
723228	CES203.258	Southeastern Coastal Plain Interdunal Wetland	https://explorer.natureserve.org/Taxon/ELEMENT_GLOBAL.2.723228	146434	plant	Dicots	PDAST3P160	Standard	Eupatorium mikanioides	semaphore thoroughwort	https://explorer.natureserve.org/Taxon/ELEMENT_GLOBAL.2.146434			G3?	G3	1993-09-27
723228	CES203.258	Southeastern Coastal Plain Interdunal Wetland	https://explorer.natureserve.org/Taxon/ELEMENT_GLOBAL.2.723228	157803	plant	Monocots	PMCYP0C030	Standard	Fuirena longa	coastal plain umbrella-sedge	https://explorer.natureserve.org/Taxon/ELEMENT_GLOBAL.2.157803			G3G4	G3	1993-09-27
723228	CES203.258	Southeastern Coastal Plain Interdunal Wetland	https://explorer.natureserve.org/Taxon/ELEMENT_GLOBAL.2.723228	138741	plant	Monocots	PMERI02040	Standard	Lachnocaulon engleri	Engler's bogbutton	https://explorer.natureserve.org/Taxon/ELEMENT_GLOBAL.2.138741			G3	G3	2002-10-14
723228	CES203.258	Southeastern Coastal Plain Interdunal Wetland	https://explorer.natureserve.org/Taxon/ELEMENT_GLOBAL.2.723228	158365	plant	Monocots	PMERI02050	Standard	Lachnocaulon minus	Small's bogbutton	https://explorer.natureserve.org/Taxon/ELEMENT_GLOBAL.2.158365			G3G4	G3	2013-01-30
723228	CES203.258	Southeastern Coastal Plain Interdunal Wetland	https://explorer.natureserve.org/Taxon/ELEMENT_GLOBAL.2.723228	129236	plant	Dicots	PDLAU07020	Standard	Lindera melissifolia	southern spicebush	https://explorer.natureserve.org/Taxon/ELEMENT_GLOBAL.2.129236	E	Endangered	G3	G3	2015-10-29
723228	CES203.258	Southeastern Coastal Plain Interdunal Wetland	https://explorer.natureserve.org/Taxon/ELEMENT_GLOBAL.2.723228	160067	plant	Dicots	PDONA0B0A0	Standard	Ludwigia lanceolata	lanceleaf primrose-willow	https://explorer.natureserve.org/Taxon/ELEMENT_GLOBAL.2.160067			G3	G3	1998-03-06
723228	CES203.258	Southeastern Coastal Plain Interdunal Wetland	https://explorer.natureserve.org/Taxon/ELEMENT_GLOBAL.2.723228	154869	plant	Dicots	PDLNT01020	Standard	Pinguicula ionantha	violet butterwort	https://explorer.natureserve.org/Taxon/ELEMENT_GLOBAL.2.154869	T	Threatened	G2	G2	2018-04-20
723228	CES203.258	Southeastern Coastal Plain Interdunal Wetland	https://explorer.natureserve.org/Taxon/ELEMENT_GLOBAL.2.723228	133053	plant	Monocots	PMCYP0N3N2	Standard	Rhynchospora globularis var. pinetorum	globe beaksedge	https://explorer.natureserve.org/Taxon/ELEMENT_GLOBAL.2.133053			G5?T3T4	T3	2018-08-24
723228	CES203.258	Southeastern Coastal Plain Interdunal Wetland	https://explorer.natureserve.org/Taxon/ELEMENT_GLOBAL.2.723228	105912	animal	Birds	ABNMK01012	Standard	Antigone canadensis pratensis	florida sandhill crane	https://explorer.natureserve.org/Taxon/ELEMENT_GLOBAL.2.105912			G5T2	T2	2017-12-07
723227	CES203.259	Atlantic Coastal Plain Embayed Region Tidal Freshwater Marsh	https://explorer.natureserve.org/Taxon/ELEMENT_GLOBAL.2.723227	159058	plant	Dicots	PDFAB04080	Standard	Aeschynomene virginica	Virginia jointvetch	https://explorer.natureserve.org/Taxon/ELEMENT_GLOBAL.2.159058	T	Threatened	G2	G2	2012-04-03
723227	CES203.259	Atlantic Coastal Plain Embayed Region Tidal Freshwater Marsh	https://explorer.natureserve.org/Taxon/ELEMENT_GLOBAL.2.723227	113110	animal	Butterflies and Skippers	IILEP77070	Standard	Euphyes berryi	berry's skipper	https://explorer.natureserve.org/Taxon/ELEMENT_GLOBAL.2.113110			G2	G2	2015-10-22
723227	CES203.259	Atlantic Coastal Plain Embayed Region Tidal Freshwater Marsh	https://explorer.natureserve.org/Taxon/ELEMENT_GLOBAL.2.723227	104203	animal	Reptiles	ARADB19029	Nonstandard	Lampropeltis getula sticticeps	outer banks kingsnake	https://explorer.natureserve.org/Taxon/ELEMENT_GLOBAL.2.104203			G5T2Q	T2	1996-10-31
723226	CES203.260	Atlantic Coastal Plain Embayed Region Tidal Salt and Brackish Marsh	https://explorer.natureserve.org/Taxon/ELEMENT_GLOBAL.2.723226	132712	plant	Dicots	PDAST0Z020	Standard	Balduina atropurpurea	purpledisk honeycombhead	https://explorer.natureserve.org/Taxon/ELEMENT_GLOBAL.2.132712			G2	G2	2008-06-30
723226	CES203.260	Atlantic Coastal Plain Embayed Region Tidal Salt and Brackish Marsh	https://explorer.natureserve.org/Taxon/ELEMENT_GLOBAL.2.723226	148348	plant	Dicots	PDLAM220G0	Provisional	Trichostema nesophilum	dune bluecurls	https://explorer.natureserve.org/Taxon/ELEMENT_GLOBAL.2.148348			G2	G2	1997-12-31
723226	CES203.260	Atlantic Coastal Plain Embayed Region Tidal Salt and Brackish Marsh	https://explorer.natureserve.org/Taxon/ELEMENT_GLOBAL.2.723226	105912	animal	Birds	ABNMK01012	Standard	Antigone canadensis pratensis	florida sandhill crane	https://explorer.natureserve.org/Taxon/ELEMENT_GLOBAL.2.105912			G5T2	T2	2017-12-07
723226	CES203.260	Atlantic Coastal Plain Embayed Region Tidal Salt and Brackish Marsh	https://explorer.natureserve.org/Taxon/ELEMENT_GLOBAL.2.723226	104203	animal	Reptiles	ARADB19029	Nonstandard	Lampropeltis getula sticticeps	outer banks kingsnake	https://explorer.natureserve.org/Taxon/ELEMENT_GLOBAL.2.104203			G5T2Q	T2	1996-10-31
723226	CES203.260	Atlantic Coastal Plain Embayed Region Tidal Salt and Brackish Marsh	https://explorer.natureserve.org/Taxon/ELEMENT_GLOBAL.2.723226	737617	animal	Mammals	AMAFF03075	Standard	Peromyscus leucopus buxtoni	white-footed deermouse - buxton woods	https://explorer.natureserve.org/Taxon/ELEMENT_GLOBAL.52.527			G5T1	T1	2012-11-09
723222	CES203.264	Northern Atlantic Coastal Plain Dune and Swale	https://explorer.natureserve.org/Taxon/ELEMENT_GLOBAL.2.723222	148574	plant	Leptosporangiate Ferns	PPSCH03040	Standard	Schizaea pusilla	little curlygrass fern	https://explorer.natureserve.org/Taxon/ELEMENT_GLOBAL.2.148574			G3G4	G3	2011-11-01
723221	CES203.265	Central Atlantic Coastal Plain Wet Longleaf Pine Savanna and Flatwoods	https://explorer.natureserve.org/Taxon/ELEMENT_GLOBAL.2.723221	144947	plant	Dicots	PDSCR01020	Standard	Agalinis aphylla	scaleleaf false foxglove	https://explorer.natureserve.org/Taxon/ELEMENT_GLOBAL.2.144947			G3G4	G3	2013-02-01
723221	CES203.265	Central Atlantic Coastal Plain Wet Longleaf Pine Savanna and Flatwoods	https://explorer.natureserve.org/Taxon/ELEMENT_GLOBAL.2.723221	128764	plant	Monocots	PMLIL022U0	Provisional	Allium sp. 1	savanna onion	https://explorer.natureserve.org/Taxon/ELEMENT_GLOBAL.2.128764			G1G2	G1	2016-06-29
723221	CES203.265	Central Atlantic Coastal Plain Wet Longleaf Pine Savanna and Flatwoods	https://explorer.natureserve.org/Taxon/ELEMENT_GLOBAL.2.723221	153767	plant	Dicots	PDFAB08051	Standard	Amorpha georgiana var. confusa	Georgia false indigo	https://explorer.natureserve.org/Taxon/ELEMENT_GLOBAL.2.153767			G3T3	T3	2006-03-22
723221	CES203.265	Central Atlantic Coastal Plain Wet Longleaf Pine Savanna and Flatwoods	https://explorer.natureserve.org/Taxon/ELEMENT_GLOBAL.2.723221	158597	plant	Dicots	PDFAB08052	Standard	Amorpha georgiana var. georgiana	Georgia false indigo	https://explorer.natureserve.org/Taxon/ELEMENT_GLOBAL.2.158597			G3T2	T2	1997-12-22
723221	CES203.265	Central Atlantic Coastal Plain Wet Longleaf Pine Savanna and Flatwoods	https://explorer.natureserve.org/Taxon/ELEMENT_GLOBAL.2.723221	151221	plant	Monocots	PMPOA0C010	Standard	Andropogon arctatus	pinewoods bluestem	https://explorer.natureserve.org/Taxon/ELEMENT_GLOBAL.2.151221			G3	G3	1999-05-07
723221	CES203.265	Central Atlantic Coastal Plain Wet Longleaf Pine Savanna and Flatwoods	https://explorer.natureserve.org/Taxon/ELEMENT_GLOBAL.2.723221	124291	plant	Mosses	NBMUS13080	Standard	Bruchia hallii	Hall's bruchia moss	https://explorer.natureserve.org/Taxon/ELEMENT_GLOBAL.2.124291			G2	G2	1999-03-26
723221	CES203.265	Central Atlantic Coastal Plain Wet Longleaf Pine Savanna and Flatwoods	https://explorer.natureserve.org/Taxon/ELEMENT_GLOBAL.2.723221	138609	plant	Monocots	PMORC0C020	Standard	Calopogon multiflorus	manyflower grasspink	https://explorer.natureserve.org/Taxon/ELEMENT_GLOBAL.2.138609			G2G3	G2	2014-07-28
723221	CES203.265	Central Atlantic Coastal Plain Wet Longleaf Pine Savanna and Flatwoods	https://explorer.natureserve.org/Taxon/ELEMENT_GLOBAL.2.723221	148043	plant	Monocots	PMCYP032R0	Standard	Carex chapmanii	Chapman's sedge	https://explorer.natureserve.org/Taxon/ELEMENT_GLOBAL.2.148043			G3	G3	1997-12-22
723221	CES203.265	Central Atlantic Coastal Plain Wet Longleaf Pine Savanna and Flatwoods	https://explorer.natureserve.org/Taxon/ELEMENT_GLOBAL.2.723221	147501	plant	Monocots	PMCYP03K00	Standard	Carex lutea	sulphur sedge	https://explorer.natureserve.org/Taxon/ELEMENT_GLOBAL.2.147501	E	Endangered	G2	G2	2006-12-11
723221	CES203.265	Central Atlantic Coastal Plain Wet Longleaf Pine Savanna and Flatwoods	https://explorer.natureserve.org/Taxon/ELEMENT_GLOBAL.2.723221	158669	plant	Dicots	PDAST2E1M0	Standard	Cirsium lecontei	Le Conte's thistle	https://explorer.natureserve.org/Taxon/ELEMENT_GLOBAL.2.158669			G3	G3	2015-09-29
723221	CES203.265	Central Atlantic Coastal Plain Wet Longleaf Pine Savanna and Flatwoods	https://explorer.natureserve.org/Taxon/ELEMENT_GLOBAL.2.723221	132864	plant	Dicots	PDAST2E330	Standard	Cirsium virginianum	Virginia thistle	https://explorer.natureserve.org/Taxon/ELEMENT_GLOBAL.2.132864			G3	G3	1999-07-23
723221	CES203.265	Central Atlantic Coastal Plain Wet Longleaf Pine Savanna and Flatwoods	https://explorer.natureserve.org/Taxon/ELEMENT_GLOBAL.2.723221	828138	plant	Dicots	PDAST2L110	Provisional	Coreopsis aristulata	short-awn coreopsis	https://explorer.natureserve.org/Taxon/ELEMENT_GLOBAL.2.828138			G1	G1	2018-06-07
723221	CES203.265	Central Atlantic Coastal Plain Wet Longleaf Pine Savanna and Flatwoods	https://explorer.natureserve.org/Taxon/ELEMENT_GLOBAL.2.723221	140450	plant	Dicots	PDFAB1D111	Standard	Desmodium paniculatum var. epetiolatum	panicledleaf ticktrefoil	https://explorer.natureserve.org/Taxon/ELEMENT_GLOBAL.2.140450			G5T1Q	T1	2002-10-14
723221	CES203.265	Central Atlantic Coastal Plain Wet Longleaf Pine Savanna and Flatwoods	https://explorer.natureserve.org/Taxon/ELEMENT_GLOBAL.2.723221	161675	plant	Monocots	PMPOA4K150	Standard	Dichanthelium hirstii	Hirst's panicgrass	https://explorer.natureserve.org/Taxon/ELEMENT_GLOBAL.2.161675			G1	G1	2020-03-25
723221	CES203.265	Central Atlantic Coastal Plain Wet Longleaf Pine Savanna and Flatwoods	https://explorer.natureserve.org/Taxon/ELEMENT_GLOBAL.2.723221	159781	plant	Dicots	PDDRO01010	Standard	Dionaea muscipula	Venus flytrap	https://explorer.natureserve.org/Taxon/ELEMENT_GLOBAL.2.159781			G2	G2	2020-04-14
723221	CES203.265	Central Atlantic Coastal Plain Wet Longleaf Pine Savanna and Flatwoods	https://explorer.natureserve.org/Taxon/ELEMENT_GLOBAL.2.723221	145541	plant	Dicots	PDAPI0Z032	Standard	Eryngium aquaticum var. ravenelii	rattlesnakemaster	https://explorer.natureserve.org/Taxon/ELEMENT_GLOBAL.2.145541			G4T2T3	T2	2013-01-28
723221	CES203.265	Central Atlantic Coastal Plain Wet Longleaf Pine Savanna and Flatwoods	https://explorer.natureserve.org/Taxon/ELEMENT_GLOBAL.2.723221	154020	plant	Dicots	PDAST3P040	Standard	Eupatorium anomalum	Florida thoroughwort	https://explorer.natureserve.org/Taxon/ELEMENT_GLOBAL.2.154020			G2G3	G2	2014-09-08
723221	CES203.265	Central Atlantic Coastal Plain Wet Longleaf Pine Savanna and Flatwoods	https://explorer.natureserve.org/Taxon/ELEMENT_GLOBAL.2.723221	134657	plant	Dicots	PDGEN06070	Standard	Gentiana autumnalis	pine barren gentian	https://explorer.natureserve.org/Taxon/ELEMENT_GLOBAL.2.134657			G3	G3	1999-05-05
723221	CES203.265	Central Atlantic Coastal Plain Wet Longleaf Pine Savanna and Flatwoods	https://explorer.natureserve.org/Taxon/ELEMENT_GLOBAL.2.723221	138380	plant	Dicots	PDAST4N0K0	Standard	Helianthus floridanus	Florida sunflower	https://explorer.natureserve.org/Taxon/ELEMENT_GLOBAL.2.138380			G3G4	G3	1993-07-09
723221	CES203.265	Central Atlantic Coastal Plain Wet Longleaf Pine Savanna and Flatwoods	https://explorer.natureserve.org/Taxon/ELEMENT_GLOBAL.2.723221	132006	plant	Dicots	PDCLU03010	Standard	Hypericum adpressum	creeping St. Johnswort	https://explorer.natureserve.org/Taxon/ELEMENT_GLOBAL.2.132006			G3	G3	2020-03-24
723221	CES203.265	Central Atlantic Coastal Plain Wet Longleaf Pine Savanna and Flatwoods	https://explorer.natureserve.org/Taxon/ELEMENT_GLOBAL.2.723221	151046	plant	Monocots	PMIRI09130	Standard	Iris tridentata	savannah iris	https://explorer.natureserve.org/Taxon/ELEMENT_GLOBAL.2.151046			G3G4	G3	2013-02-05
723221	CES203.265	Central Atlantic Coastal Plain Wet Longleaf Pine Savanna and Flatwoods	https://explorer.natureserve.org/Taxon/ELEMENT_GLOBAL.2.723221	158365	plant	Monocots	PMERI02050	Standard	Lachnocaulon minus	Small's bogbutton	https://explorer.natureserve.org/Taxon/ELEMENT_GLOBAL.2.158365			G3G4	G3	2013-01-30
723221	CES203.265	Central Atlantic Coastal Plain Wet Longleaf Pine Savanna and Flatwoods	https://explorer.natureserve.org/Taxon/ELEMENT_GLOBAL.2.723221	160397	plant	Dicots	PDLIN020A1	Standard	Linum floridanum var. chrysocarpum	Florida yellow flax	https://explorer.natureserve.org/Taxon/ELEMENT_GLOBAL.2.160397			G5?T3?	T3	1993-05-31
723221	CES203.265	Central Atlantic Coastal Plain Wet Longleaf Pine Savanna and Flatwoods	https://explorer.natureserve.org/Taxon/ELEMENT_GLOBAL.2.723221	135218	plant	Dicots	PDCAM0E050	Standard	Lobelia boykinii	Boykin's lobelia	https://explorer.natureserve.org/Taxon/ELEMENT_GLOBAL.2.135218			G2G3	G2	2009-03-09
723221	CES203.265	Central Atlantic Coastal Plain Wet Longleaf Pine Savanna and Flatwoods	https://explorer.natureserve.org/Taxon/ELEMENT_GLOBAL.2.723221	159218	plant	Dicots	PDONA0B0W0	Standard	Ludwigia ravenii	Raven's primrose-willow	https://explorer.natureserve.org/Taxon/ELEMENT_GLOBAL.2.159218			G1G2	G1	2016-07-21
723221	CES203.265	Central Atlantic Coastal Plain Wet Longleaf Pine Savanna and Flatwoods	https://explorer.natureserve.org/Taxon/ELEMENT_GLOBAL.2.723221	129563	plant	Dicots	PDPRI07010	Standard	Lysimachia asperulifolia	roughleaf yellow loosestrife	https://explorer.natureserve.org/Taxon/ELEMENT_GLOBAL.2.129563	E	Endangered	G3	G3	1993-12-03
723221	CES203.265	Central Atlantic Coastal Plain Wet Longleaf Pine Savanna and Flatwoods	https://explorer.natureserve.org/Taxon/ELEMENT_GLOBAL.2.723221	156321	plant	Dicots	PDPRI070F0	Standard	Lysimachia loomisii	Loomis' yellow loosestrife	https://explorer.natureserve.org/Taxon/ELEMENT_GLOBAL.2.156321			G3?	G3	2013-02-08
723221	CES203.265	Central Atlantic Coastal Plain Wet Longleaf Pine Savanna and Flatwoods	https://explorer.natureserve.org/Taxon/ELEMENT_GLOBAL.2.723221	138246	plant	Dicots	PDLAM0Y020	Standard	Macbridea caroliniana	Carolina birds-in-a-nest	https://explorer.natureserve.org/Taxon/ELEMENT_GLOBAL.2.138246			G2G3	G2	2015-12-07
723221	CES203.265	Central Atlantic Coastal Plain Wet Longleaf Pine Savanna and Flatwoods	https://explorer.natureserve.org/Taxon/ELEMENT_GLOBAL.2.723221	156512	plant	Dicots	PDCAR0G0D0	Standard	Minuartia godfreyi	Godfrey's stitchwort	https://explorer.natureserve.org/Taxon/ELEMENT_GLOBAL.2.156512			G1	G1	2011-09-01
723221	CES203.265	Central Atlantic Coastal Plain Wet Longleaf Pine Savanna and Flatwoods	https://explorer.natureserve.org/Taxon/ELEMENT_GLOBAL.2.723221	146912	plant	Monocots	PMPOA481U0	Standard	Muhlenbergia torreyana	New Jersey muhly	https://explorer.natureserve.org/Taxon/ELEMENT_GLOBAL.2.146912			G3	G3	2009-12-31
723221	CES203.265	Central Atlantic Coastal Plain Wet Longleaf Pine Savanna and Flatwoods	https://explorer.natureserve.org/Taxon/ELEMENT_GLOBAL.2.723221	154773	plant	Monocots	PMLIL1L010	Standard	Narthecium americanum	yellow asphodel	https://explorer.natureserve.org/Taxon/ELEMENT_GLOBAL.2.154773			G2	G2	2017-03-10
723221	CES203.265	Central Atlantic Coastal Plain Wet Longleaf Pine Savanna and Flatwoods	https://explorer.natureserve.org/Taxon/ELEMENT_GLOBAL.2.723221	139094	plant	Dicots	PDAPI1L010	Standard	Oxypolis canbyi	Canby's cowbane	https://explorer.natureserve.org/Taxon/ELEMENT_GLOBAL.2.139094	E	Endangered	G2	G2	2010-01-05
723221	CES203.265	Central Atlantic Coastal Plain Wet Longleaf Pine Savanna and Flatwoods	https://explorer.natureserve.org/Taxon/ELEMENT_GLOBAL.2.723221	139046	plant	Dicots	PDAPI1L070	Standard	Oxypolis ternata	piedmont cowbane	https://explorer.natureserve.org/Taxon/ELEMENT_GLOBAL.2.139046			G3	G3	1997-12-22
723221	CES203.265	Central Atlantic Coastal Plain Wet Longleaf Pine Savanna and Flatwoods	https://explorer.natureserve.org/Taxon/ELEMENT_GLOBAL.2.723221	136440	plant	Dicots	PDSAX0P020	Standard	Parnassia caroliniana	Carolina grass of Parnassus	https://explorer.natureserve.org/Taxon/ELEMENT_GLOBAL.2.136440			G3	G3	1997-12-22
723221	CES203.265	Central Atlantic Coastal Plain Wet Longleaf Pine Savanna and Flatwoods	https://explorer.natureserve.org/Taxon/ELEMENT_GLOBAL.2.723221	151052	plant	Dicots	PDPLN02140	Standard	Plantago sparsiflora	pineland plantain	https://explorer.natureserve.org/Taxon/ELEMENT_GLOBAL.2.151052			G3	G3	2013-01-31
723221	CES203.265	Central Atlantic Coastal Plain Wet Longleaf Pine Savanna and Flatwoods	https://explorer.natureserve.org/Taxon/ELEMENT_GLOBAL.2.723221	150946	plant	Monocots	PMORC1Y0C0	Standard	Platanthera integra	yellow fringeless orchid	https://explorer.natureserve.org/Taxon/ELEMENT_GLOBAL.2.150946			G3G4	G3	2018-03-22
723221	CES203.265	Central Atlantic Coastal Plain Wet Longleaf Pine Savanna and Flatwoods	https://explorer.natureserve.org/Taxon/ELEMENT_GLOBAL.2.723221	152658	plant	Dicots	PDPGL020N0	Standard	Polygala hookeri	Hooker's milkwort	https://explorer.natureserve.org/Taxon/ELEMENT_GLOBAL.2.152658			G3	G3	1993-05-31
723221	CES203.265	Central Atlantic Coastal Plain Wet Longleaf Pine Savanna and Flatwoods	https://explorer.natureserve.org/Taxon/ELEMENT_GLOBAL.2.723221	154891	plant	Monocots	PMORC27010	Standard	Pteroglossaspis ecristata	giant orchid	https://explorer.natureserve.org/Taxon/ELEMENT_GLOBAL.2.154891			G2G3	G2	2013-12-02
723221	CES203.265	Central Atlantic Coastal Plain Wet Longleaf Pine Savanna and Flatwoods	https://explorer.natureserve.org/Taxon/ELEMENT_GLOBAL.2.723221	132402	plant	Dicots	PDMLS0H020	Standard	Rhexia aristosa	awnpetal meadowbeauty	https://explorer.natureserve.org/Taxon/ELEMENT_GLOBAL.2.132402			G3G4	G3	2013-01-28
723221	CES203.265	Central Atlantic Coastal Plain Wet Longleaf Pine Savanna and Flatwoods	https://explorer.natureserve.org/Taxon/ELEMENT_GLOBAL.2.723221	133538	plant	Monocots	PMCYP0N040	Standard	Rhynchospora galeana	shortbristle beaksedge	https://explorer.natureserve.org/Taxon/ELEMENT_GLOBAL.2.133538			G3?	G3	2018-09-24
723221	CES203.265	Central Atlantic Coastal Plain Wet Longleaf Pine Savanna and Flatwoods	https://explorer.natureserve.org/Taxon/ELEMENT_GLOBAL.2.723221	133053	plant	Monocots	PMCYP0N3N2	Standard	Rhynchospora globularis var. pinetorum	globe beaksedge	https://explorer.natureserve.org/Taxon/ELEMENT_GLOBAL.2.133053			G5?T3T4	T3	2018-08-24
723221	CES203.265	Central Atlantic Coastal Plain Wet Longleaf Pine Savanna and Flatwoods	https://explorer.natureserve.org/Taxon/ELEMENT_GLOBAL.2.723221	134948	plant	Monocots	PMCYP0N1P0	Standard	Rhynchospora pallida	pale beaksedge	https://explorer.natureserve.org/Taxon/ELEMENT_GLOBAL.2.134948			G3	G3	1993-03-03
723221	CES203.265	Central Atlantic Coastal Plain Wet Longleaf Pine Savanna and Flatwoods	https://explorer.natureserve.org/Taxon/ELEMENT_GLOBAL.2.723221	150212	plant	Monocots	PMCYP0N1R0	Standard	Rhynchospora pleiantha	coastal beaksedge	https://explorer.natureserve.org/Taxon/ELEMENT_GLOBAL.2.150212			G2G3	G2	2009-03-10
723221	CES203.265	Central Atlantic Coastal Plain Wet Longleaf Pine Savanna and Flatwoods	https://explorer.natureserve.org/Taxon/ELEMENT_GLOBAL.2.723221	147674	plant	Monocots	PMCYP0N2B0	Standard	Rhynchospora thornei	Thorne's beaksedge	https://explorer.natureserve.org/Taxon/ELEMENT_GLOBAL.2.147674			G3	G3	2004-02-17
723221	CES203.265	Central Atlantic Coastal Plain Wet Longleaf Pine Savanna and Flatwoods	https://explorer.natureserve.org/Taxon/ELEMENT_GLOBAL.2.723221	153976	plant	Dicots	PDAST85070	Standard	Rudbeckia heliopsidis	sunfacing coneflower	https://explorer.natureserve.org/Taxon/ELEMENT_GLOBAL.2.153976			G2	G2	2016-02-23
723221	CES203.265	Central Atlantic Coastal Plain Wet Longleaf Pine Savanna and Flatwoods	https://explorer.natureserve.org/Taxon/ELEMENT_GLOBAL.2.723221	141054	plant	Dicots	PDACA0J0G2	Standard	Ruellia pedunculata ssp. pinetorum	stalked wild petunia	https://explorer.natureserve.org/Taxon/ELEMENT_GLOBAL.2.141054			G5T3T4	T3	2007-02-20
723221	CES203.265	Central Atlantic Coastal Plain Wet Longleaf Pine Savanna and Flatwoods	https://explorer.natureserve.org/Taxon/ELEMENT_GLOBAL.2.723221	147391	plant	Dicots	PDGEN0F050	Standard	Sabatia brevifolia	shortleaf rose gentian	https://explorer.natureserve.org/Taxon/ELEMENT_GLOBAL.2.147391			G3G4	G3	1996-10-07
723221	CES203.265	Central Atlantic Coastal Plain Wet Longleaf Pine Savanna and Flatwoods	https://explorer.natureserve.org/Taxon/ELEMENT_GLOBAL.2.723221	149667	plant	Dicots	PDSAR02083	Standard	Sarracenia rubra ssp. rubra	sweet pitcherplant	https://explorer.natureserve.org/Taxon/ELEMENT_GLOBAL.2.149667			G3G4T3T4	T3	2007-12-07
723221	CES203.265	Central Atlantic Coastal Plain Wet Longleaf Pine Savanna and Flatwoods	https://explorer.natureserve.org/Taxon/ELEMENT_GLOBAL.2.723221	144235	plant	Dicots	PDSCR1Q010	Standard	Schwalbea americana	chaffseed	https://explorer.natureserve.org/Taxon/ELEMENT_GLOBAL.2.144235	E	Endangered	G2	G2	2020-04-02
723221	CES203.265	Central Atlantic Coastal Plain Wet Longleaf Pine Savanna and Flatwoods	https://explorer.natureserve.org/Taxon/ELEMENT_GLOBAL.2.723221	159791	plant	Monocots	PMCYP0R180	Provisional	Scleria bellii	smooth-seed hairy nutrush	https://explorer.natureserve.org/Taxon/ELEMENT_GLOBAL.2.159791			G2G3	G2	2015-09-03
723221	CES203.265	Central Atlantic Coastal Plain Wet Longleaf Pine Savanna and Flatwoods	https://explorer.natureserve.org/Taxon/ELEMENT_GLOBAL.2.723221	151898	plant	Dicots	PDAST8P1H0	Standard	Solidago pulchra	Carolina goldenrod	https://explorer.natureserve.org/Taxon/ELEMENT_GLOBAL.2.151898			G3	G3	1997-10-24
723221	CES203.265	Central Atlantic Coastal Plain Wet Longleaf Pine Savanna and Flatwoods	https://explorer.natureserve.org/Taxon/ELEMENT_GLOBAL.2.723221	128237	plant	Dicots	PDAST8P250	Standard	Solidago verna	springflowering goldenrod	https://explorer.natureserve.org/Taxon/ELEMENT_GLOBAL.2.128237			G3	G3	1997-12-22
723221	CES203.265	Central Atlantic Coastal Plain Wet Longleaf Pine Savanna and Flatwoods	https://explorer.natureserve.org/Taxon/ELEMENT_GLOBAL.2.723221	148511	plant	Dicots	PDAST8P3A0	Provisional	Solidago villosicarpa	hairy-seed goldenrod	https://explorer.natureserve.org/Taxon/ELEMENT_GLOBAL.2.148511			G1	G1	2005-09-07
723221	CES203.265	Central Atlantic Coastal Plain Wet Longleaf Pine Savanna and Flatwoods	https://explorer.natureserve.org/Taxon/ELEMENT_GLOBAL.2.723221	141723	plant	Monocots	PMORC2B190	Standard	Spiranthes eatonii	Eaton's ladies'-tresses	https://explorer.natureserve.org/Taxon/ELEMENT_GLOBAL.2.141723			G3Q	G3	2018-11-01
723221	CES203.265	Central Atlantic Coastal Plain Wet Longleaf Pine Savanna and Flatwoods	https://explorer.natureserve.org/Taxon/ELEMENT_GLOBAL.2.723221	143805	plant	Monocots	PMORC2B0G0	Standard	Spiranthes longilabris	giantspiral ladies'-tresses	https://explorer.natureserve.org/Taxon/ELEMENT_GLOBAL.2.143805			G3	G3	1998-04-01
723221	CES203.265	Central Atlantic Coastal Plain Wet Longleaf Pine Savanna and Flatwoods	https://explorer.natureserve.org/Taxon/ELEMENT_GLOBAL.2.723221	138339	plant	Monocots	PMPOA5V0C0	Standard	Sporobolus floridanus	Florida dropseed	https://explorer.natureserve.org/Taxon/ELEMENT_GLOBAL.2.138339			G3	G3	1999-05-07
723221	CES203.265	Central Atlantic Coastal Plain Wet Longleaf Pine Savanna and Flatwoods	https://explorer.natureserve.org/Taxon/ELEMENT_GLOBAL.2.723221	137485	plant	Monocots	PMPOA5V140	Standard	Sporobolus pinetorum	Carolina dropseed	https://explorer.natureserve.org/Taxon/ELEMENT_GLOBAL.2.137485			G3	G3	1998-12-15
723221	CES203.265	Central Atlantic Coastal Plain Wet Longleaf Pine Savanna and Flatwoods	https://explorer.natureserve.org/Taxon/ELEMENT_GLOBAL.2.723221	136921	plant	Monocots	PMPOA5V0U0	Standard	Sporobolus teretifolius	wireleaf dropseed	https://explorer.natureserve.org/Taxon/ELEMENT_GLOBAL.2.136921			G2	G2	2008-07-03
723221	CES203.265	Central Atlantic Coastal Plain Wet Longleaf Pine Savanna and Flatwoods	https://explorer.natureserve.org/Taxon/ELEMENT_GLOBAL.2.723221	137457	plant	Dicots	PDRAN0M040	Standard	Thalictrum cooleyi	Cooley's meadowrue	https://explorer.natureserve.org/Taxon/ELEMENT_GLOBAL.2.137457	E	Endangered	G1	G1	2019-11-04
723221	CES203.265	Central Atlantic Coastal Plain Wet Longleaf Pine Savanna and Flatwoods	https://explorer.natureserve.org/Taxon/ELEMENT_GLOBAL.2.723221	143576	plant	Monocots	PMPOA65071	Standard	Tridens flavus var. chapmanii	Chapman's tridens	https://explorer.natureserve.org/Taxon/ELEMENT_GLOBAL.2.143576			G5T3	T3	2008-09-15
723221	CES203.265	Central Atlantic Coastal Plain Wet Longleaf Pine Savanna and Flatwoods	https://explorer.natureserve.org/Taxon/ELEMENT_GLOBAL.2.723221	131904	plant	Monocots	PMLIL200Q0	Standard	Trillium pusillum	dwarf wakerobin	https://explorer.natureserve.org/Taxon/ELEMENT_GLOBAL.2.131904			G3	G3	2019-11-08
723221	CES203.265	Central Atlantic Coastal Plain Wet Longleaf Pine Savanna and Flatwoods	https://explorer.natureserve.org/Taxon/ELEMENT_GLOBAL.2.723221	129748	plant	Monocots	PMLIL200Q2	Standard	Trillium pusillum var. pusillum	dwarf wakerobin	https://explorer.natureserve.org/Taxon/ELEMENT_GLOBAL.2.129748			G3T3	T3	2020-07-29
723221	CES203.265	Central Atlantic Coastal Plain Wet Longleaf Pine Savanna and Flatwoods	https://explorer.natureserve.org/Taxon/ELEMENT_GLOBAL.2.723221	133517	plant	Monocots	PMXYR010J0	Standard	Xyris serotina	acidswamp yelloweyed grass	https://explorer.natureserve.org/Taxon/ELEMENT_GLOBAL.2.133517			G3G4	G3	2002-10-14
723221	CES203.265	Central Atlantic Coastal Plain Wet Longleaf Pine Savanna and Flatwoods	https://explorer.natureserve.org/Taxon/ELEMENT_GLOBAL.2.723221	839591	plant	Monocots	PMXYR010Z0	Provisional	Xyris sp. 1	a yellow-eyed-grass	https://explorer.natureserve.org/Taxon/ELEMENT_GLOBAL.2.839591			G2	G2	2010-05-21
723221	CES203.265	Central Atlantic Coastal Plain Wet Longleaf Pine Savanna and Flatwoods	https://explorer.natureserve.org/Taxon/ELEMENT_GLOBAL.2.723221	116501	animal	Other Moths	IILEYKL150	Standard	Agrotis carolina	pyxie moth	https://explorer.natureserve.org/Taxon/ELEMENT_GLOBAL.2.116501			G2G3Q	G2	2011-03-18
723221	CES203.265	Central Atlantic Coastal Plain Wet Longleaf Pine Savanna and Flatwoods	https://explorer.natureserve.org/Taxon/ELEMENT_GLOBAL.2.723221	105912	animal	Birds	ABNMK01012	Standard	Antigone canadensis pratensis	florida sandhill crane	https://explorer.natureserve.org/Taxon/ELEMENT_GLOBAL.2.105912			G5T2	T2	2017-12-07
723221	CES203.265	Central Atlantic Coastal Plain Wet Longleaf Pine Savanna and Flatwoods	https://explorer.natureserve.org/Taxon/ELEMENT_GLOBAL.2.723221	111268	animal	Butterflies and Skippers	IILEP70011	Standard	Atrytone arogos arogos	eastern arogos skipper	https://explorer.natureserve.org/Taxon/ELEMENT_GLOBAL.2.111268			G2G3T1T2	T1	2011-08-05
723221	CES203.265	Central Atlantic Coastal Plain Wet Longleaf Pine Savanna and Flatwoods	https://explorer.natureserve.org/Taxon/ELEMENT_GLOBAL.2.723221	110938	animal	Butterflies and Skippers	IILEP79050	Standard	Atrytonopsis loammi	loammi skipper	https://explorer.natureserve.org/Taxon/ELEMENT_GLOBAL.2.110938			G2	G2	2020-04-21
723221	CES203.265	Central Atlantic Coastal Plain Wet Longleaf Pine Savanna and Flatwoods	https://explorer.natureserve.org/Taxon/ELEMENT_GLOBAL.2.723221	118414	animal	Grasshoppers	IIORT85010	Standard	Eotettix pusillus	little eastern grasshopper	https://explorer.natureserve.org/Taxon/ELEMENT_GLOBAL.2.118414			G2G3	G2	2000-12-01
723221	CES203.265	Central Atlantic Coastal Plain Wet Longleaf Pine Savanna and Flatwoods	https://explorer.natureserve.org/Taxon/ELEMENT_GLOBAL.2.723221	113110	animal	Butterflies and Skippers	IILEP77070	Standard	Euphyes berryi	berry's skipper	https://explorer.natureserve.org/Taxon/ELEMENT_GLOBAL.2.113110			G2	G2	2015-10-22
723221	CES203.265	Central Atlantic Coastal Plain Wet Longleaf Pine Savanna and Flatwoods	https://explorer.natureserve.org/Taxon/ELEMENT_GLOBAL.2.723221	114165	animal	Other Moths	IILEY5R080	Provisional	Gabara sp. 1	north carolina gabara moth	https://explorer.natureserve.org/Taxon/ELEMENT_GLOBAL.2.114165			G1G3	G2	2004-06-23
723221	CES203.265	Central Atlantic Coastal Plain Wet Longleaf Pine Savanna and Flatwoods	https://explorer.natureserve.org/Taxon/ELEMENT_GLOBAL.2.723221	115935	animal	Other Moths	IILEYLX010	Standard	Hemipachnobia subporphyrea	venus flytrap cutworm	https://explorer.natureserve.org/Taxon/ELEMENT_GLOBAL.2.115935			G1	G1	2011-09-27
723221	CES203.265	Central Atlantic Coastal Plain Wet Longleaf Pine Savanna and Flatwoods	https://explorer.natureserve.org/Taxon/ELEMENT_GLOBAL.2.723221	105963	animal	Amphibians	AAABH01270	Standard	Lithobates capito	carolina gopher frog	https://explorer.natureserve.org/Taxon/ELEMENT_GLOBAL.2.105963			G2G3	G2	2020-07-06
723221	CES203.265	Central Atlantic Coastal Plain Wet Longleaf Pine Savanna and Flatwoods	https://explorer.natureserve.org/Taxon/ELEMENT_GLOBAL.2.723221	116840	animal	Grasshoppers	IIORT01260	Standard	Melanoplus attenuatus	slender-bodied spur-throat grasshopper	https://explorer.natureserve.org/Taxon/ELEMENT_GLOBAL.2.116840			G2G3	G2	2000-12-01
723221	CES203.265	Central Atlantic Coastal Plain Wet Longleaf Pine Savanna and Flatwoods	https://explorer.natureserve.org/Taxon/ELEMENT_GLOBAL.2.723221	106854	animal	Other Moths	IILEYBQ030	Standard	Photedes carterae	carter's noctuid moth	https://explorer.natureserve.org/Taxon/ELEMENT_GLOBAL.2.106854			G2G3	G2	2011-03-22
723216	CES203.270	Southern Atlantic Coastal Plain Salt and Brackish Tidal Marsh	https://explorer.natureserve.org/Taxon/ELEMENT_GLOBAL.2.723216	144873	plant	Dicots	PDLYT02010	Standard	Cuphea aspera	tropical waxweed	https://explorer.natureserve.org/Taxon/ELEMENT_GLOBAL.2.144873			G2	G2	2020-10-28
723216	CES203.270	Southern Atlantic Coastal Plain Salt and Brackish Tidal Marsh	https://explorer.natureserve.org/Taxon/ELEMENT_GLOBAL.2.723216	149792	plant	Dicots	PDOLE020C0	Standard	Forestiera godfreyi	Godfrey's swampprivet	https://explorer.natureserve.org/Taxon/ELEMENT_GLOBAL.2.149792			G2	G2	2009-03-09
723216	CES203.270	Southern Atlantic Coastal Plain Salt and Brackish Tidal Marsh	https://explorer.natureserve.org/Taxon/ELEMENT_GLOBAL.2.723216	156275	plant	Dicots	PDASTDX020	Standard	Hasteola robertiorum	hammockherb	https://explorer.natureserve.org/Taxon/ELEMENT_GLOBAL.2.156275			G1	G1	1995-08-16
723216	CES203.270	Southern Atlantic Coastal Plain Salt and Brackish Tidal Marsh	https://explorer.natureserve.org/Taxon/ELEMENT_GLOBAL.2.723216	139094	plant	Dicots	PDAPI1L010	Standard	Oxypolis canbyi	Canby's cowbane	https://explorer.natureserve.org/Taxon/ELEMENT_GLOBAL.2.139094	E	Endangered	G2	G2	2010-01-05
723216	CES203.270	Southern Atlantic Coastal Plain Salt and Brackish Tidal Marsh	https://explorer.natureserve.org/Taxon/ELEMENT_GLOBAL.2.723216	132525	plant	Dicots	PDEUP130B1	Standard	Phyllanthus liebmannianus ssp. platylepis	Florida leaf-flower	https://explorer.natureserve.org/Taxon/ELEMENT_GLOBAL.2.132525			G4T2	T2	2000-10-02
723216	CES203.270	Southern Atlantic Coastal Plain Salt and Brackish Tidal Marsh	https://explorer.natureserve.org/Taxon/ELEMENT_GLOBAL.2.723216	139891	plant	Dicots	PDLAM1U0H0	Standard	Scutellaria floridana	Florida skullcap	https://explorer.natureserve.org/Taxon/ELEMENT_GLOBAL.2.139891	T	Threatened	G2	G2	2019-06-11
723216	CES203.270	Southern Atlantic Coastal Plain Salt and Brackish Tidal Marsh	https://explorer.natureserve.org/Taxon/ELEMENT_GLOBAL.2.723216	802301	animal	Amphibians	AAAAA01030	Standard	Ambystoma cingulatum	frosted flatwoods salamander	https://explorer.natureserve.org/Taxon/ELEMENT_GLOBAL.2.802301	T	Threatened	G2	G2	2014-02-11
723216	CES203.270	Southern Atlantic Coastal Plain Salt and Brackish Tidal Marsh	https://explorer.natureserve.org/Taxon/ELEMENT_GLOBAL.2.723216	110350	animal	Terrestrial Snails	IMGAS66050	Standard	Catinella pugilator	weedpatch ambersnail	https://explorer.natureserve.org/Taxon/ELEMENT_GLOBAL.2.110350			G1G2	G1	2006-12-13
723216	CES203.270	Southern Atlantic Coastal Plain Salt and Brackish Tidal Marsh	https://explorer.natureserve.org/Taxon/ELEMENT_GLOBAL.2.723216	120124	animal	Freshwater Mussels	IMBIV15010	Standard	Elliptoideus sloatianus	purple bankclimber	https://explorer.natureserve.org/Taxon/ELEMENT_GLOBAL.2.120124	T	Threatened	G2	G2	2014-01-09
723216	CES203.270	Southern Atlantic Coastal Plain Salt and Brackish Tidal Marsh	https://explorer.natureserve.org/Taxon/ELEMENT_GLOBAL.2.723216	109708	animal	Freshwater Mussels	IMBIV21230	Standard	Hamiota subangulata	shiny-rayed pocketbook	https://explorer.natureserve.org/Taxon/ELEMENT_GLOBAL.2.109708	E	Endangered	G2	G2	2014-01-14
723216	CES203.270	Southern Atlantic Coastal Plain Salt and Brackish Tidal Marsh	https://explorer.natureserve.org/Taxon/ELEMENT_GLOBAL.2.723216	118702	animal	Freshwater Mussels	IMBIV28050	Standard	Medionidus penicillatus	gulf moccasinshell	https://explorer.natureserve.org/Taxon/ELEMENT_GLOBAL.2.118702	E	Endangered	G2	G2	2014-01-14
723216	CES203.270	Southern Atlantic Coastal Plain Salt and Brackish Tidal Marsh	https://explorer.natureserve.org/Taxon/ELEMENT_GLOBAL.2.723216	100557	animal	Fishes - Freshwater and Anadromous Bony, Cartilaginous; Lampreys	AFCJC10150	Standard	Moxostoma robustum	robust redhorse	https://explorer.natureserve.org/Taxon/ELEMENT_GLOBAL.2.100557			G1	G1	2012-03-02
723216	CES203.270	Southern Atlantic Coastal Plain Salt and Brackish Tidal Marsh	https://explorer.natureserve.org/Taxon/ELEMENT_GLOBAL.2.723216	806098	animal	Other Beetles	IICOL28090	Standard	Phyllophaga skelleyi	skelley's june beetle	https://explorer.natureserve.org/Taxon/ELEMENT_GLOBAL.23.30405			G2	G2	2011-07-11
723216	CES203.270	Southern Atlantic Coastal Plain Salt and Brackish Tidal Marsh	https://explorer.natureserve.org/Taxon/ELEMENT_GLOBAL.2.723216	110240	animal	Freshwater Mussels	IMBIV35260	Standard	Pleurobema pyriforme	oval pigtoe	https://explorer.natureserve.org/Taxon/ELEMENT_GLOBAL.2.110240	E	Endangered	G2	G2	2014-01-15
723216	CES203.270	Southern Atlantic Coastal Plain Salt and Brackish Tidal Marsh	https://explorer.natureserve.org/Taxon/ELEMENT_GLOBAL.2.723216	103099	animal	Mammals	AMAKA01010	Standard	Trichechus manatus	west indian manatee	https://explorer.natureserve.org/Taxon/ELEMENT_GLOBAL.2.103099	T	Threatened	G2G3	G2	2020-10-02
723213	CES203.273	Southern Atlantic Coastal Plain Dune and Maritime Grassland	https://explorer.natureserve.org/Taxon/ELEMENT_GLOBAL.2.723213	127613	plant	Mosses	NBMUS0G070	Standard	Archidium minus	small archidium moss	https://explorer.natureserve.org/Taxon/ELEMENT_GLOBAL.2.127613			G2?	G2	1998-09-02
723213	CES203.273	Southern Atlantic Coastal Plain Dune and Maritime Grassland	https://explorer.natureserve.org/Taxon/ELEMENT_GLOBAL.2.723213	124291	plant	Mosses	NBMUS13080	Standard	Bruchia hallii	Hall's bruchia moss	https://explorer.natureserve.org/Taxon/ELEMENT_GLOBAL.2.124291			G2	G2	1999-03-26
723213	CES203.273	Southern Atlantic Coastal Plain Dune and Maritime Grassland	https://explorer.natureserve.org/Taxon/ELEMENT_GLOBAL.2.723213	131345	plant	Monocots	PMPOA240BC	Nonstandard	Dichanthelium caerulescens	blue witchgrass	https://explorer.natureserve.org/Taxon/ELEMENT_GLOBAL.2.131345			G2G3	G2	2004-03-15
723213	CES203.273	Southern Atlantic Coastal Plain Dune and Maritime Grassland	https://explorer.natureserve.org/Taxon/ELEMENT_GLOBAL.2.723213	148511	plant	Dicots	PDAST8P3A0	Provisional	Solidago villosicarpa	hairy-seed goldenrod	https://explorer.natureserve.org/Taxon/ELEMENT_GLOBAL.2.148511			G1	G1	2005-09-07
723213	CES203.273	Southern Atlantic Coastal Plain Dune and Maritime Grassland	https://explorer.natureserve.org/Taxon/ELEMENT_GLOBAL.2.723213	148348	plant	Dicots	PDLAM220G0	Provisional	Trichostema nesophilum	dune bluecurls	https://explorer.natureserve.org/Taxon/ELEMENT_GLOBAL.2.148348			G2	G2	1997-12-31
723213	CES203.273	Southern Atlantic Coastal Plain Dune and Maritime Grassland	https://explorer.natureserve.org/Taxon/ELEMENT_GLOBAL.2.723213	116964	animal	Other Beetles	IICOL12370	Standard	Alloblackburneus fordi	ford's aphodius scarab beetle	https://explorer.natureserve.org/Taxon/ELEMENT_GLOBAL.2.116964			G1G3	G2	1984-09-07
723213	CES203.273	Southern Atlantic Coastal Plain Dune and Maritime Grassland	https://explorer.natureserve.org/Taxon/ELEMENT_GLOBAL.2.723213	105912	animal	Birds	ABNMK01012	Standard	Antigone canadensis pratensis	florida sandhill crane	https://explorer.natureserve.org/Taxon/ELEMENT_GLOBAL.2.105912			G5T2	T2	2017-12-07
723213	CES203.273	Southern Atlantic Coastal Plain Dune and Maritime Grassland	https://explorer.natureserve.org/Taxon/ELEMENT_GLOBAL.2.723213	108600	animal	Terrestrial Snails	IMGAS69010	Standard	Dryachloa dauca	carrot glass	https://explorer.natureserve.org/Taxon/ELEMENT_GLOBAL.2.108600			G2	G2	2005-12-02
723213	CES203.273	Southern Atlantic Coastal Plain Dune and Maritime Grassland	https://explorer.natureserve.org/Taxon/ELEMENT_GLOBAL.2.723213	104203	animal	Reptiles	ARADB19029	Nonstandard	Lampropeltis getula sticticeps	outer banks kingsnake	https://explorer.natureserve.org/Taxon/ELEMENT_GLOBAL.2.104203			G5T2Q	T2	1996-10-31
723209	CES203.277	West Gulf Coastal Plain Weches Glade	https://explorer.natureserve.org/Taxon/ELEMENT_GLOBAL.2.723209	137823	plant	Dicots	PDBRA1L022	Standard	Leavenworthia aurea var. texana	golden gladecress	https://explorer.natureserve.org/Taxon/ELEMENT_GLOBAL.2.137823	E	Endangered	G1	G1	2012-09-14
723209	CES203.277	West Gulf Coastal Plain Weches Glade	https://explorer.natureserve.org/Taxon/ELEMENT_GLOBAL.2.723209	143884	plant	Dicots	PDBRA1N1W0	Standard	Lesquerella pallida	white bladderpod	https://explorer.natureserve.org/Taxon/ELEMENT_GLOBAL.2.143884	E	Endangered	G1	G1	2002-01-16
723206	CES203.281	Atlantic Coastal Plain Upland Longleaf Pine Woodland	https://explorer.natureserve.org/Taxon/ELEMENT_GLOBAL.2.723206	137637	plant	Dicots	PDROS03040	Standard	Agrimonia incisa	incised agrimony	https://explorer.natureserve.org/Taxon/ELEMENT_GLOBAL.2.137637			G3	G3	2013-02-08
723206	CES203.281	Atlantic Coastal Plain Upland Longleaf Pine Woodland	https://explorer.natureserve.org/Taxon/ELEMENT_GLOBAL.2.723206	128764	plant	Monocots	PMLIL022U0	Provisional	Allium sp. 1	savanna onion	https://explorer.natureserve.org/Taxon/ELEMENT_GLOBAL.2.128764			G1G2	G1	2016-06-29
723206	CES203.281	Atlantic Coastal Plain Upland Longleaf Pine Woodland	https://explorer.natureserve.org/Taxon/ELEMENT_GLOBAL.2.723206	158597	plant	Dicots	PDFAB08052	Standard	Amorpha georgiana var. georgiana	Georgia false indigo	https://explorer.natureserve.org/Taxon/ELEMENT_GLOBAL.2.158597			G3T2	T2	1997-12-22
723206	CES203.281	Atlantic Coastal Plain Upland Longleaf Pine Woodland	https://explorer.natureserve.org/Taxon/ELEMENT_GLOBAL.2.723206	131312	plant	Monocots	PMPOA0K0P0	Standard	Aristida mohrii	Mohr's threeawn	https://explorer.natureserve.org/Taxon/ELEMENT_GLOBAL.2.131312			G1	G1	1999-05-05
723206	CES203.281	Atlantic Coastal Plain Upland Longleaf Pine Woodland	https://explorer.natureserve.org/Taxon/ELEMENT_GLOBAL.2.723206	132712	plant	Dicots	PDAST0Z020	Standard	Balduina atropurpurea	purpledisk honeycombhead	https://explorer.natureserve.org/Taxon/ELEMENT_GLOBAL.2.132712			G2	G2	2008-06-30
723206	CES203.281	Atlantic Coastal Plain Upland Longleaf Pine Woodland	https://explorer.natureserve.org/Taxon/ELEMENT_GLOBAL.2.723206	129401	plant	Dicots	PDAST17030	Standard	Berlandiera subacaulis	Florida greeneyes	https://explorer.natureserve.org/Taxon/ELEMENT_GLOBAL.2.129401			G3	G3	1995-08-10
723206	CES203.281	Atlantic Coastal Plain Upland Longleaf Pine Woodland	https://explorer.natureserve.org/Taxon/ELEMENT_GLOBAL.2.723206	122884	plant	Mosses	NBMUS13070	Standard	Bruchia fusca	Bruchia moss	https://explorer.natureserve.org/Taxon/ELEMENT_GLOBAL.2.122884			G1?	G1	1998-09-03
723206	CES203.281	Atlantic Coastal Plain Upland Longleaf Pine Woodland	https://explorer.natureserve.org/Taxon/ELEMENT_GLOBAL.2.723206	138609	plant	Monocots	PMORC0C020	Standard	Calopogon multiflorus	manyflower grasspink	https://explorer.natureserve.org/Taxon/ELEMENT_GLOBAL.2.138609			G2G3	G2	2014-07-28
723206	CES203.281	Atlantic Coastal Plain Upland Longleaf Pine Woodland	https://explorer.natureserve.org/Taxon/ELEMENT_GLOBAL.2.723206	151928	plant	Monocots	PMIRI0Q010	Standard	Calydorea coelestina	Bartram's ixia	https://explorer.natureserve.org/Taxon/ELEMENT_GLOBAL.2.151928			G2G3	G2	2009-01-08
723206	CES203.281	Atlantic Coastal Plain Upland Longleaf Pine Woodland	https://explorer.natureserve.org/Taxon/ELEMENT_GLOBAL.2.723206	123135	plant	Mosses	NBMUS1K040	Standard	Campylopus carolinae	Carolina campylopus moss	https://explorer.natureserve.org/Taxon/ELEMENT_GLOBAL.2.123135			G2	G2	2006-12-13
723206	CES203.281	Atlantic Coastal Plain Upland Longleaf Pine Woodland	https://explorer.natureserve.org/Taxon/ELEMENT_GLOBAL.2.723206	147501	plant	Monocots	PMCYP03K00	Standard	Carex lutea	sulphur sedge	https://explorer.natureserve.org/Taxon/ELEMENT_GLOBAL.2.147501	E	Endangered	G2	G2	2006-12-11
723206	CES203.281	Atlantic Coastal Plain Upland Longleaf Pine Woodland	https://explorer.natureserve.org/Taxon/ELEMENT_GLOBAL.2.723206	158669	plant	Dicots	PDAST2E1M0	Standard	Cirsium lecontei	Le Conte's thistle	https://explorer.natureserve.org/Taxon/ELEMENT_GLOBAL.2.158669			G3	G3	2015-09-29
723206	CES203.281	Atlantic Coastal Plain Upland Longleaf Pine Woodland	https://explorer.natureserve.org/Taxon/ELEMENT_GLOBAL.2.723206	159754	plant	Dicots	PDAST2L0D0	Standard	Coreopsis integrifolia	fringeleaf tickseed	https://explorer.natureserve.org/Taxon/ELEMENT_GLOBAL.2.159754			G1G2	G1	2010-09-21
723206	CES203.281	Atlantic Coastal Plain Upland Longleaf Pine Woodland	https://explorer.natureserve.org/Taxon/ELEMENT_GLOBAL.2.723206	139856	plant	Monocots	PMPOA1T020	Standard	Ctenium floridanum	Florida orangegrass	https://explorer.natureserve.org/Taxon/ELEMENT_GLOBAL.2.139856			G2	G2	2002-04-29
723206	CES203.281	Atlantic Coastal Plain Upland Longleaf Pine Woodland	https://explorer.natureserve.org/Taxon/ELEMENT_GLOBAL.2.723206	148128	plant	Dicots	PDCUS010U0	Standard	Cuscuta harperi	Harper's dodder	https://explorer.natureserve.org/Taxon/ELEMENT_GLOBAL.2.148128			G2G3	G2	2006-01-26
723206	CES203.281	Atlantic Coastal Plain Upland Longleaf Pine Woodland	https://explorer.natureserve.org/Taxon/ELEMENT_GLOBAL.2.723206	132246	plant	Dicots	PDLAM0F070	Standard	Dicerandra radfordiana	Radford's balm	https://explorer.natureserve.org/Taxon/ELEMENT_GLOBAL.2.132246			G1Q	G1	1997-10-31
723206	CES203.281	Atlantic Coastal Plain Upland Longleaf Pine Woodland	https://explorer.natureserve.org/Taxon/ELEMENT_GLOBAL.2.723206	728475	plant	Monocots	PMPOA241Y0	Provisional	Dichanthelium cryptanthum	hidden-flower witchgrass	https://explorer.natureserve.org/Taxon/ELEMENT_GLOBAL.2.728475			G3G4Q	G3	2015-11-09
723206	CES203.281	Atlantic Coastal Plain Upland Longleaf Pine Woodland	https://explorer.natureserve.org/Taxon/ELEMENT_GLOBAL.2.723206	149654	plant	Dicots	PDERI0C010	Standard	Elliottia racemosa	georgiaplume	https://explorer.natureserve.org/Taxon/ELEMENT_GLOBAL.2.149654			G2?	G2	2017-06-29
723206	CES203.281	Atlantic Coastal Plain Upland Longleaf Pine Woodland	https://explorer.natureserve.org/Taxon/ELEMENT_GLOBAL.2.723206	816574	plant	Dicots	PDAST3P2C0	Provisional	Eupatorium paludicola	swamp justiceweed	https://explorer.natureserve.org/Taxon/ELEMENT_GLOBAL.2.816574			G2	G2	2008-05-19
723206	CES203.281	Atlantic Coastal Plain Upland Longleaf Pine Woodland	https://explorer.natureserve.org/Taxon/ELEMENT_GLOBAL.2.723206	148714	plant	Dicots	PDASTEB0S0	Standard	Eurybia mirabilis	bouquet aster	https://explorer.natureserve.org/Taxon/ELEMENT_GLOBAL.2.148714			G3	G3	2012-03-12
723206	CES203.281	Atlantic Coastal Plain Upland Longleaf Pine Woodland	https://explorer.natureserve.org/Taxon/ELEMENT_GLOBAL.2.723206	125679	plant	Liverworts	NBHEP0P041	Standard	Fuscocephaloziopsis connivens var. bifida	a liverwort	https://explorer.natureserve.org/Taxon/ELEMENT_GLOBAL.2.125679			G5T1Q	T1	2002-08-13
723206	CES203.281	Atlantic Coastal Plain Upland Longleaf Pine Woodland	https://explorer.natureserve.org/Taxon/ELEMENT_GLOBAL.2.723206	134657	plant	Dicots	PDGEN06070	Standard	Gentiana autumnalis	pine barren gentian	https://explorer.natureserve.org/Taxon/ELEMENT_GLOBAL.2.134657			G3	G3	1999-05-05
723206	CES203.281	Atlantic Coastal Plain Upland Longleaf Pine Woodland	https://explorer.natureserve.org/Taxon/ELEMENT_GLOBAL.2.723206	130534	plant	Dicots	PDAST4G010	Standard	Hartwrightia floridana	Florida hartwrightia	https://explorer.natureserve.org/Taxon/ELEMENT_GLOBAL.2.130534			G2	G2	2009-05-12
723206	CES203.281	Atlantic Coastal Plain Upland Longleaf Pine Woodland	https://explorer.natureserve.org/Taxon/ELEMENT_GLOBAL.2.723206	728772	plant	Monocots	PMLIL150V0	Provisional	Hymenocallis pygmaea	dwarf spiderlily	https://explorer.natureserve.org/Taxon/ELEMENT_GLOBAL.2.728772			G2Q	G2	2017-05-16
723206	CES203.281	Atlantic Coastal Plain Upland Longleaf Pine Woodland	https://explorer.natureserve.org/Taxon/ELEMENT_GLOBAL.2.723206	153678	plant	Dicots	PDCLU03210	Provisional	Hypericum erythraeae	sparse-leaved St. Johnswort	https://explorer.natureserve.org/Taxon/ELEMENT_GLOBAL.2.153678			G2	G2	2007-12-19
723206	CES203.281	Atlantic Coastal Plain Upland Longleaf Pine Woodland	https://explorer.natureserve.org/Taxon/ELEMENT_GLOBAL.2.723206	161333	plant	Monocots	PMLIL1A100	Provisional	Lilium pyrophilum	sandhills lily	https://explorer.natureserve.org/Taxon/ELEMENT_GLOBAL.2.161333			G2	G2	2005-03-10
723206	CES203.281	Atlantic Coastal Plain Upland Longleaf Pine Woodland	https://explorer.natureserve.org/Taxon/ELEMENT_GLOBAL.2.723206	129236	plant	Dicots	PDLAU07020	Standard	Lindera melissifolia	southern spicebush	https://explorer.natureserve.org/Taxon/ELEMENT_GLOBAL.2.129236	E	Endangered	G3	G3	2015-10-29
723206	CES203.281	Atlantic Coastal Plain Upland Longleaf Pine Woodland	https://explorer.natureserve.org/Taxon/ELEMENT_GLOBAL.2.723206	133279	plant	Dicots	PDLAU07030	Standard	Lindera subcoriacea	bog spicebush	https://explorer.natureserve.org/Taxon/ELEMENT_GLOBAL.2.133279			G3	G3	2020-03-30
723206	CES203.281	Atlantic Coastal Plain Upland Longleaf Pine Woodland	https://explorer.natureserve.org/Taxon/ELEMENT_GLOBAL.2.723206	144207	plant	Dicots	PDLIN020V1	Standard	Linum sulcatum var. harperi	Harper's flax	https://explorer.natureserve.org/Taxon/ELEMENT_GLOBAL.2.144207			G5T2	T2	1999-05-21
723206	CES203.281	Atlantic Coastal Plain Upland Longleaf Pine Woodland	https://explorer.natureserve.org/Taxon/ELEMENT_GLOBAL.2.723206	135218	plant	Dicots	PDCAM0E050	Standard	Lobelia boykinii	Boykin's lobelia	https://explorer.natureserve.org/Taxon/ELEMENT_GLOBAL.2.135218			G2G3	G2	2009-03-09
723206	CES203.281	Atlantic Coastal Plain Upland Longleaf Pine Woodland	https://explorer.natureserve.org/Taxon/ELEMENT_GLOBAL.2.723206	138246	plant	Dicots	PDLAM0Y020	Standard	Macbridea caroliniana	Carolina birds-in-a-nest	https://explorer.natureserve.org/Taxon/ELEMENT_GLOBAL.2.138246			G2G3	G2	2015-12-07
723206	CES203.281	Atlantic Coastal Plain Upland Longleaf Pine Woodland	https://explorer.natureserve.org/Taxon/ELEMENT_GLOBAL.2.723206	150641	plant	Dicots	PDAST68060	Standard	Marshallia ramosa	southern Barbara's buttons	https://explorer.natureserve.org/Taxon/ELEMENT_GLOBAL.2.150641			G2G3	G2	2009-03-09
723206	CES203.281	Atlantic Coastal Plain Upland Longleaf Pine Woodland	https://explorer.natureserve.org/Taxon/ELEMENT_GLOBAL.2.723206	161566	plant	Dicots	PDASC0A010	Standard	Matelea alabamensis	Alabama milkvine	https://explorer.natureserve.org/Taxon/ELEMENT_GLOBAL.2.161566			G2	G2	2004-07-15
723206	CES203.281	Atlantic Coastal Plain Upland Longleaf Pine Woodland	https://explorer.natureserve.org/Taxon/ELEMENT_GLOBAL.2.723206	144581	plant	Dicots	PDMON04020	Standard	Monotropsis odorata	pygmypipes	https://explorer.natureserve.org/Taxon/ELEMENT_GLOBAL.2.144581			G3	G3	1997-12-22
723206	CES203.281	Atlantic Coastal Plain Upland Longleaf Pine Woodland	https://explorer.natureserve.org/Taxon/ELEMENT_GLOBAL.2.723206	134816	plant	Dicots	PDFAB5K020	Standard	Orbexilum lupinellum	piedmont leather-root	https://explorer.natureserve.org/Taxon/ELEMENT_GLOBAL.2.134816			G3G4	G3	2017-12-11
723206	CES203.281	Atlantic Coastal Plain Upland Longleaf Pine Woodland	https://explorer.natureserve.org/Taxon/ELEMENT_GLOBAL.2.723206	145044	plant	Dicots	PDFAB5K070	Standard	Orbexilum virgatum	pineland leather-root	https://explorer.natureserve.org/Taxon/ELEMENT_GLOBAL.2.145044			G1	G1	2001-09-17
723206	CES203.281	Atlantic Coastal Plain Upland Longleaf Pine Woodland	https://explorer.natureserve.org/Taxon/ELEMENT_GLOBAL.2.723206	139094	plant	Dicots	PDAPI1L010	Standard	Oxypolis canbyi	Canby's cowbane	https://explorer.natureserve.org/Taxon/ELEMENT_GLOBAL.2.139094	E	Endangered	G2	G2	2010-01-05
723206	CES203.281	Atlantic Coastal Plain Upland Longleaf Pine Woodland	https://explorer.natureserve.org/Taxon/ELEMENT_GLOBAL.2.723206	732524	plant	Dicots	PDASTE60H0	Provisional	Packera crawfordii	bog ragwort	https://explorer.natureserve.org/Taxon/ELEMENT_GLOBAL.2.732524			G2	G2	2020-01-28
723206	CES203.281	Atlantic Coastal Plain Upland Longleaf Pine Woodland	https://explorer.natureserve.org/Taxon/ELEMENT_GLOBAL.2.723206	133877	plant	Dicots	PDSCR1L220	Standard	Penstemon dissectus	dissected beardtongue	https://explorer.natureserve.org/Taxon/ELEMENT_GLOBAL.2.133877			G2	G2	2017-06-28
723206	CES203.281	Atlantic Coastal Plain Upland Longleaf Pine Woodland	https://explorer.natureserve.org/Taxon/ELEMENT_GLOBAL.2.723206	150181	plant	Dicots	PDPOR060L2	Standard	Portulaca umbraticola ssp. coronata	wingpod purslane	https://explorer.natureserve.org/Taxon/ELEMENT_GLOBAL.2.150181			G5T2	T2	2016-05-12
723206	CES203.281	Atlantic Coastal Plain Upland Longleaf Pine Woodland	https://explorer.natureserve.org/Taxon/ELEMENT_GLOBAL.2.723206	154891	plant	Monocots	PMORC27010	Standard	Pteroglossaspis ecristata	giant orchid	https://explorer.natureserve.org/Taxon/ELEMENT_GLOBAL.2.154891			G2G3	G2	2013-12-02
723206	CES203.281	Atlantic Coastal Plain Upland Longleaf Pine Woodland	https://explorer.natureserve.org/Taxon/ELEMENT_GLOBAL.2.723206	148771	plant	Dicots	PDANA08070	Standard	Rhus michauxii	false poison sumac	https://explorer.natureserve.org/Taxon/ELEMENT_GLOBAL.2.148771	E	Endangered	G2G3	G2	2006-02-17
723206	CES203.281	Atlantic Coastal Plain Upland Longleaf Pine Woodland	https://explorer.natureserve.org/Taxon/ELEMENT_GLOBAL.2.723206	150212	plant	Monocots	PMCYP0N1R0	Standard	Rhynchospora pleiantha	coastal beaksedge	https://explorer.natureserve.org/Taxon/ELEMENT_GLOBAL.2.150212			G2G3	G2	2009-03-10
723206	CES203.281	Atlantic Coastal Plain Upland Longleaf Pine Woodland	https://explorer.natureserve.org/Taxon/ELEMENT_GLOBAL.2.723206	133731	plant	Monocots	PMCYP0N1V0	Standard	Rhynchospora punctata	dotted beaksedge	https://explorer.natureserve.org/Taxon/ELEMENT_GLOBAL.2.133731			G1?	G1	2003-06-16
723206	CES203.281	Atlantic Coastal Plain Upland Longleaf Pine Woodland	https://explorer.natureserve.org/Taxon/ELEMENT_GLOBAL.2.723206	153976	plant	Dicots	PDAST85070	Standard	Rudbeckia heliopsidis	sunfacing coneflower	https://explorer.natureserve.org/Taxon/ELEMENT_GLOBAL.2.153976			G2	G2	2016-02-23
723206	CES203.281	Atlantic Coastal Plain Upland Longleaf Pine Woodland	https://explorer.natureserve.org/Taxon/ELEMENT_GLOBAL.2.723206	141054	plant	Dicots	PDACA0J0G2	Standard	Ruellia pedunculata ssp. pinetorum	stalked wild petunia	https://explorer.natureserve.org/Taxon/ELEMENT_GLOBAL.2.141054			G5T3T4	T3	2007-02-20
723206	CES203.281	Atlantic Coastal Plain Upland Longleaf Pine Woodland	https://explorer.natureserve.org/Taxon/ELEMENT_GLOBAL.2.723206	144235	plant	Dicots	PDSCR1Q010	Standard	Schwalbea americana	chaffseed	https://explorer.natureserve.org/Taxon/ELEMENT_GLOBAL.2.144235	E	Endangered	G2	G2	2020-04-02
723206	CES203.281	Atlantic Coastal Plain Upland Longleaf Pine Woodland	https://explorer.natureserve.org/Taxon/ELEMENT_GLOBAL.2.723206	159791	plant	Monocots	PMCYP0R180	Provisional	Scleria bellii	smooth-seed hairy nutrush	https://explorer.natureserve.org/Taxon/ELEMENT_GLOBAL.2.159791			G2G3	G2	2015-09-03
723206	CES203.281	Atlantic Coastal Plain Upland Longleaf Pine Woodland	https://explorer.natureserve.org/Taxon/ELEMENT_GLOBAL.2.723206	159048	plant	Dicots	PDLAM1U020	Standard	Scutellaria altamaha	pineland skullcap	https://explorer.natureserve.org/Taxon/ELEMENT_GLOBAL.2.159048			G2G3	G2	1993-08-04
723206	CES203.281	Atlantic Coastal Plain Upland Longleaf Pine Woodland	https://explorer.natureserve.org/Taxon/ELEMENT_GLOBAL.2.723206	141673	plant	Dicots	PDLAM1U0Z0	Standard	Scutellaria ocmulgee	Ocmulgee skullcap	https://explorer.natureserve.org/Taxon/ELEMENT_GLOBAL.2.141673			G2	G2	2015-06-16
723206	CES203.281	Atlantic Coastal Plain Upland Longleaf Pine Woodland	https://explorer.natureserve.org/Taxon/ELEMENT_GLOBAL.2.723206	148511	plant	Dicots	PDAST8P3A0	Provisional	Solidago villosicarpa	hairy-seed goldenrod	https://explorer.natureserve.org/Taxon/ELEMENT_GLOBAL.2.148511			G1	G1	2005-09-07
723206	CES203.281	Atlantic Coastal Plain Upland Longleaf Pine Woodland	https://explorer.natureserve.org/Taxon/ELEMENT_GLOBAL.2.723206	136921	plant	Monocots	PMPOA5V0U0	Standard	Sporobolus teretifolius	wireleaf dropseed	https://explorer.natureserve.org/Taxon/ELEMENT_GLOBAL.2.136921			G2	G2	2008-07-03
723206	CES203.281	Atlantic Coastal Plain Upland Longleaf Pine Woodland	https://explorer.natureserve.org/Taxon/ELEMENT_GLOBAL.2.723206	152853	plant	Dicots	PDCON0H052	Standard	Stylisma pickeringii var. pickeringii	Pickering's dawnflower	https://explorer.natureserve.org/Taxon/ELEMENT_GLOBAL.2.152853			G4T3	T3	2004-02-18
723206	CES203.281	Atlantic Coastal Plain Upland Longleaf Pine Woodland	https://explorer.natureserve.org/Taxon/ELEMENT_GLOBAL.2.723206	137457	plant	Dicots	PDRAN0M040	Standard	Thalictrum cooleyi	Cooley's meadowrue	https://explorer.natureserve.org/Taxon/ELEMENT_GLOBAL.2.137457	E	Endangered	G1	G1	2019-11-04
723206	CES203.281	Atlantic Coastal Plain Upland Longleaf Pine Woodland	https://explorer.natureserve.org/Taxon/ELEMENT_GLOBAL.2.723206	153669	plant	Monocots	PMPOA65040	Standard	Tridens carolinianus	Carolina fluffgrass	https://explorer.natureserve.org/Taxon/ELEMENT_GLOBAL.2.153669			G3G4	G3	2005-01-13
723206	CES203.281	Atlantic Coastal Plain Upland Longleaf Pine Woodland	https://explorer.natureserve.org/Taxon/ELEMENT_GLOBAL.2.723206	143576	plant	Monocots	PMPOA65071	Standard	Tridens flavus var. chapmanii	Chapman's tridens	https://explorer.natureserve.org/Taxon/ELEMENT_GLOBAL.2.143576			G5T3	T3	2008-09-15
723206	CES203.281	Atlantic Coastal Plain Upland Longleaf Pine Woodland	https://explorer.natureserve.org/Taxon/ELEMENT_GLOBAL.2.723206	129748	plant	Monocots	PMLIL200Q2	Standard	Trillium pusillum var. pusillum	dwarf wakerobin	https://explorer.natureserve.org/Taxon/ELEMENT_GLOBAL.2.129748			G3T3	T3	2020-07-29
723206	CES203.281	Atlantic Coastal Plain Upland Longleaf Pine Woodland	https://explorer.natureserve.org/Taxon/ELEMENT_GLOBAL.2.723206	160464	plant	Dicots	PDAST9R080	Standard	Verbesina heterophylla	diverseleaf crownbeard	https://explorer.natureserve.org/Taxon/ELEMENT_GLOBAL.2.160464			G2	G2	1997-12-24
723206	CES203.281	Atlantic Coastal Plain Upland Longleaf Pine Woodland	https://explorer.natureserve.org/Taxon/ELEMENT_GLOBAL.2.723206	138288	plant	Monocots	PMLIL270B0	Standard	Zephyranthes simpsonii	redmargin zephyrlily	https://explorer.natureserve.org/Taxon/ELEMENT_GLOBAL.2.138288			G2G3	G2	2004-02-18
723206	CES203.281	Atlantic Coastal Plain Upland Longleaf Pine Woodland	https://explorer.natureserve.org/Taxon/ELEMENT_GLOBAL.2.723206	143468	plant	Monocots	PMLIL270E0	Provisional	Zephyranthes sp. 1	carolinas atamasco lily	https://explorer.natureserve.org/Taxon/ELEMENT_GLOBAL.2.143468			G1G2Q	G1	2001-12-06
723206	CES203.281	Atlantic Coastal Plain Upland Longleaf Pine Woodland	https://explorer.natureserve.org/Taxon/ELEMENT_GLOBAL.2.723206	116501	animal	Other Moths	IILEYKL150	Standard	Agrotis carolina	pyxie moth	https://explorer.natureserve.org/Taxon/ELEMENT_GLOBAL.2.116501			G2G3Q	G2	2011-03-18
723206	CES203.281	Atlantic Coastal Plain Upland Longleaf Pine Woodland	https://explorer.natureserve.org/Taxon/ELEMENT_GLOBAL.2.723206	802301	animal	Amphibians	AAAAA01030	Standard	Ambystoma cingulatum	frosted flatwoods salamander	https://explorer.natureserve.org/Taxon/ELEMENT_GLOBAL.2.802301	T	Threatened	G2	G2	2014-02-11
723206	CES203.281	Atlantic Coastal Plain Upland Longleaf Pine Woodland	https://explorer.natureserve.org/Taxon/ELEMENT_GLOBAL.2.723206	111268	animal	Butterflies and Skippers	IILEP70011	Standard	Atrytone arogos arogos	eastern arogos skipper	https://explorer.natureserve.org/Taxon/ELEMENT_GLOBAL.2.111268			G2G3T1T2	T1	2011-08-05
723206	CES203.281	Atlantic Coastal Plain Upland Longleaf Pine Woodland	https://explorer.natureserve.org/Taxon/ELEMENT_GLOBAL.2.723206	116795	animal	Crayfishes	ICMAL07810	Standard	Cambarus truncatus	oconee burrowing crayfish	https://explorer.natureserve.org/Taxon/ELEMENT_GLOBAL.2.116795			G2	G2	2010-05-17
723206	CES203.281	Atlantic Coastal Plain Upland Longleaf Pine Woodland	https://explorer.natureserve.org/Taxon/ELEMENT_GLOBAL.2.723206	116189	animal	Underwing Moths	IILEY89A80	Standard	Catocala grisatra	grisatra underwing	https://explorer.natureserve.org/Taxon/ELEMENT_GLOBAL.2.116189			G2	G2	2020-04-17
723206	CES203.281	Atlantic Coastal Plain Upland Longleaf Pine Woodland	https://explorer.natureserve.org/Taxon/ELEMENT_GLOBAL.2.723206	108640	animal	Dragonflies and Damselflies	IIODO03080	Standard	Cordulegaster sayi	say's spiketail	https://explorer.natureserve.org/Taxon/ELEMENT_GLOBAL.2.108640			G3	G3	2017-03-13
723206	CES203.281	Atlantic Coastal Plain Upland Longleaf Pine Woodland	https://explorer.natureserve.org/Taxon/ELEMENT_GLOBAL.2.723206	102208	animal	Reptiles	ARADB11020	Standard	Drymarchon couperi	eastern indigo snake	https://explorer.natureserve.org/Taxon/ELEMENT_GLOBAL.2.102208	T	Threatened	G3	G3	2014-02-24
723206	CES203.281	Atlantic Coastal Plain Upland Longleaf Pine Woodland	https://explorer.natureserve.org/Taxon/ELEMENT_GLOBAL.2.723206	103433	animal	Birds	ABNYF07060	Standard	Dryobates borealis	red-cockaded woodpecker	https://explorer.natureserve.org/Taxon/ELEMENT_GLOBAL.2.103433	E, PT	Endangered; Proposed threatened	G3	G3	2018-12-12
723206	CES203.281	Atlantic Coastal Plain Upland Longleaf Pine Woodland	https://explorer.natureserve.org/Taxon/ELEMENT_GLOBAL.2.723206	118414	animal	Grasshoppers	IIORT85010	Standard	Eotettix pusillus	little eastern grasshopper	https://explorer.natureserve.org/Taxon/ELEMENT_GLOBAL.2.118414			G2G3	G2	2000-12-01
723206	CES203.281	Atlantic Coastal Plain Upland Longleaf Pine Woodland	https://explorer.natureserve.org/Taxon/ELEMENT_GLOBAL.2.723206	114165	animal	Other Moths	IILEY5R080	Provisional	Gabara sp. 1	north carolina gabara moth	https://explorer.natureserve.org/Taxon/ELEMENT_GLOBAL.2.114165			G1G3	G2	2004-06-23
723206	CES203.281	Atlantic Coastal Plain Upland Longleaf Pine Woodland	https://explorer.natureserve.org/Taxon/ELEMENT_GLOBAL.2.723206	105330	animal	Reptiles	ARADB17030	Standard	Heterodon simus	southern hog-nosed snake	https://explorer.natureserve.org/Taxon/ELEMENT_GLOBAL.2.105330			G2	G2	2014-02-25
723206	CES203.281	Atlantic Coastal Plain Upland Longleaf Pine Woodland	https://explorer.natureserve.org/Taxon/ELEMENT_GLOBAL.2.723206	104203	animal	Reptiles	ARADB19029	Nonstandard	Lampropeltis getula sticticeps	outer banks kingsnake	https://explorer.natureserve.org/Taxon/ELEMENT_GLOBAL.2.104203			G5T2Q	T2	1996-10-31
723206	CES203.281	Atlantic Coastal Plain Upland Longleaf Pine Woodland	https://explorer.natureserve.org/Taxon/ELEMENT_GLOBAL.2.723206	116840	animal	Grasshoppers	IIORT01260	Standard	Melanoplus attenuatus	slender-bodied spur-throat grasshopper	https://explorer.natureserve.org/Taxon/ELEMENT_GLOBAL.2.116840			G2G3	G2	2000-12-01
723206	CES203.281	Atlantic Coastal Plain Upland Longleaf Pine Woodland	https://explorer.natureserve.org/Taxon/ELEMENT_GLOBAL.2.723206	119315	animal	Grasshoppers	IIORT01M20	Standard	Melanoplus querneus	larger sandhill grasshopper	https://explorer.natureserve.org/Taxon/ELEMENT_GLOBAL.2.119315			G2G3	G2	2008-10-20
723206	CES203.281	Atlantic Coastal Plain Upland Longleaf Pine Woodland	https://explorer.natureserve.org/Taxon/ELEMENT_GLOBAL.2.723206	110328	animal	Grasshoppers	IIORT01P60	Standard	Melanoplus stegocercus	stegocercus short-wing grasshopper	https://explorer.natureserve.org/Taxon/ELEMENT_GLOBAL.2.110328			G1G3	G2	2000-12-01
723206	CES203.281	Atlantic Coastal Plain Upland Longleaf Pine Woodland	https://explorer.natureserve.org/Taxon/ELEMENT_GLOBAL.2.723206	101322	animal	Amphibians	AAAAF01020	Standard	Notophthalmus perstriatus	striped newt	https://explorer.natureserve.org/Taxon/ELEMENT_GLOBAL.2.101322			G2G3	G2	2014-02-19
723206	CES203.281	Atlantic Coastal Plain Upland Longleaf Pine Woodland	https://explorer.natureserve.org/Taxon/ELEMENT_GLOBAL.2.723206	732503	animal	Amphibians	AAAAD12540	Standard	Plethodon savannah	savannah slimy salamander	https://explorer.natureserve.org/Taxon/ELEMENT_GLOBAL.2.732503			G2G3	G2	2004-04-07
723206	CES203.281	Atlantic Coastal Plain Upland Longleaf Pine Woodland	https://explorer.natureserve.org/Taxon/ELEMENT_GLOBAL.2.723206	104363	animal	Amphibians	AAAAG01015	Standard	Pseudobranchus striatus striatus	broad-striped dwarf siren	https://explorer.natureserve.org/Taxon/ELEMENT_GLOBAL.2.104363			G5T1T3	T2	2014-01-27
723206	CES203.281	Atlantic Coastal Plain Upland Longleaf Pine Woodland	https://explorer.natureserve.org/Taxon/ELEMENT_GLOBAL.2.723206	114402	animal	Terrestrial Snails	IMGASA1350	Standard	Triodopsis soelneri	cape fear threetooth	https://explorer.natureserve.org/Taxon/ELEMENT_GLOBAL.2.114402			G2	G2	2006-12-13
723204	CES203.284	Florida Longleaf Pine Sandhill	https://explorer.natureserve.org/Taxon/ELEMENT_GLOBAL.2.723204	135894	plant	Dicots	PDAPI07090	Standard	Angelica dentata	coastal plain angelica	https://explorer.natureserve.org/Taxon/ELEMENT_GLOBAL.2.135894			G2G3	G2	1999-05-28
723204	CES203.284	Florida Longleaf Pine Sandhill	https://explorer.natureserve.org/Taxon/ELEMENT_GLOBAL.2.723204	127613	plant	Mosses	NBMUS0G070	Standard	Archidium minus	small archidium moss	https://explorer.natureserve.org/Taxon/ELEMENT_GLOBAL.2.127613			G2?	G2	1998-09-02
723204	CES203.284	Florida Longleaf Pine Sandhill	https://explorer.natureserve.org/Taxon/ELEMENT_GLOBAL.2.723204	131312	plant	Monocots	PMPOA0K0P0	Standard	Aristida mohrii	Mohr's threeawn	https://explorer.natureserve.org/Taxon/ELEMENT_GLOBAL.2.131312			G1	G1	1999-05-05
723204	CES203.284	Florida Longleaf Pine Sandhill	https://explorer.natureserve.org/Taxon/ELEMENT_GLOBAL.2.723204	148590	plant	Dicots	PDASTD7030	Standard	Arnoglossum floridanum	Florida cacalia	https://explorer.natureserve.org/Taxon/ELEMENT_GLOBAL.2.148590			G3	G3	1999-07-23
723204	CES203.284	Florida Longleaf Pine Sandhill	https://explorer.natureserve.org/Taxon/ELEMENT_GLOBAL.2.723204	123135	plant	Mosses	NBMUS1K040	Standard	Campylopus carolinae	Carolina campylopus moss	https://explorer.natureserve.org/Taxon/ELEMENT_GLOBAL.2.123135			G2	G2	2006-12-13
723204	CES203.284	Florida Longleaf Pine Sandhill	https://explorer.natureserve.org/Taxon/ELEMENT_GLOBAL.2.723204	138565	plant	Dicots	PDLAM08050	Standard	Clinopodium dentatum	Florida calamint	https://explorer.natureserve.org/Taxon/ELEMENT_GLOBAL.2.138565			G3	G3	1983-07-11
723204	CES203.284	Florida Longleaf Pine Sandhill	https://explorer.natureserve.org/Taxon/ELEMENT_GLOBAL.2.723204	141904	plant	Dicots	PDFAB0Z010	Standard	Clitoria fragrans	sweetscented pigeonwings	https://explorer.natureserve.org/Taxon/ELEMENT_GLOBAL.2.141904	T	Threatened	G2G3	G2	2020-06-05
723204	CES203.284	Florida Longleaf Pine Sandhill	https://explorer.natureserve.org/Taxon/ELEMENT_GLOBAL.2.723204	152165	plant	Dicots	PDROS0H2S0	Standard	Crataegus lacrimata	Pensacola hawthorn	https://explorer.natureserve.org/Taxon/ELEMENT_GLOBAL.2.152165			G3	G3	1999-06-04
723204	CES203.284	Florida Longleaf Pine Sandhill	https://explorer.natureserve.org/Taxon/ELEMENT_GLOBAL.2.723204	123737	plant	Mosses	NBMUS8H010	Standard	Eccremidium floridanum	Florida eccremidium moss	https://explorer.natureserve.org/Taxon/ELEMENT_GLOBAL.2.123737			G1?	G1	2000-10-29
723204	CES203.284	Florida Longleaf Pine Sandhill	https://explorer.natureserve.org/Taxon/ELEMENT_GLOBAL.2.723204	144207	plant	Dicots	PDLIN020V1	Standard	Linum sulcatum var. harperi	Harper's flax	https://explorer.natureserve.org/Taxon/ELEMENT_GLOBAL.2.144207			G5T2	T2	1999-05-21
723204	CES203.284	Florida Longleaf Pine Sandhill	https://explorer.natureserve.org/Taxon/ELEMENT_GLOBAL.2.723204	146662	plant	Dicots	PDCAR0L0P0	Standard	Paronychia rugelii	Rugel's nailwort	https://explorer.natureserve.org/Taxon/ELEMENT_GLOBAL.2.146662			G2?	G2	2009-05-27
723204	CES203.284	Florida Longleaf Pine Sandhill	https://explorer.natureserve.org/Taxon/ELEMENT_GLOBAL.2.723204	130909	plant	Dicots	PDCAR0L0P1	Standard	Paronychia rugelii var. interior	Rugel's nailwort	https://explorer.natureserve.org/Taxon/ELEMENT_GLOBAL.2.130909			G2?T2?Q	T2	2009-05-27
723204	CES203.284	Florida Longleaf Pine Sandhill	https://explorer.natureserve.org/Taxon/ELEMENT_GLOBAL.2.723204	145211	plant	Dicots	PDCAR0L0P2	Standard	Paronychia rugelii var. rugelii	Rugel's nailwort	https://explorer.natureserve.org/Taxon/ELEMENT_GLOBAL.2.145211			G2?T2?	T2	2009-05-27
723204	CES203.284	Florida Longleaf Pine Sandhill	https://explorer.natureserve.org/Taxon/ELEMENT_GLOBAL.2.723204	154869	plant	Dicots	PDLNT01020	Standard	Pinguicula ionantha	violet butterwort	https://explorer.natureserve.org/Taxon/ELEMENT_GLOBAL.2.154869	T	Threatened	G2	G2	2018-04-20
723204	CES203.284	Florida Longleaf Pine Sandhill	https://explorer.natureserve.org/Taxon/ELEMENT_GLOBAL.2.723204	146850	plant	Dicots	PDAST7B040	Standard	Pityopsis flexuosa	zigzag silkgrass	https://explorer.natureserve.org/Taxon/ELEMENT_GLOBAL.2.146850			G3	G3	1997-12-23
723204	CES203.284	Florida Longleaf Pine Sandhill	https://explorer.natureserve.org/Taxon/ELEMENT_GLOBAL.2.723204	154891	plant	Monocots	PMORC27010	Standard	Pteroglossaspis ecristata	giant orchid	https://explorer.natureserve.org/Taxon/ELEMENT_GLOBAL.2.154891			G2G3	G2	2013-12-02
723204	CES203.284	Florida Longleaf Pine Sandhill	https://explorer.natureserve.org/Taxon/ELEMENT_GLOBAL.2.723204	132111	plant	Dicots	PDFAB3X0B0	Standard	Tephrosia mohrii	pineland hoarypea	https://explorer.natureserve.org/Taxon/ELEMENT_GLOBAL.2.132111			G3	G3	1999-06-03
723204	CES203.284	Florida Longleaf Pine Sandhill	https://explorer.natureserve.org/Taxon/ELEMENT_GLOBAL.2.723204	150193	plant	Dicots	PDLAM220F0	Standard	Trichostema suffrutescens	Florida scrub bluecurls	https://explorer.natureserve.org/Taxon/ELEMENT_GLOBAL.2.150193			G1G2	G1	1993-08-06
723204	CES203.284	Florida Longleaf Pine Sandhill	https://explorer.natureserve.org/Taxon/ELEMENT_GLOBAL.2.723204	137486	plant	Dicots	PDBRA2S010	Standard	Warea amplexifolia	wideleaf pinelandcress	https://explorer.natureserve.org/Taxon/ELEMENT_GLOBAL.2.137486	E	Endangered	G1	G1	2018-04-05
723204	CES203.284	Florida Longleaf Pine Sandhill	https://explorer.natureserve.org/Taxon/ELEMENT_GLOBAL.2.723204	118901	animal	Other Beetles	IICOL14010	Standard	Copris gopheri	gopher tortoise copris beetle	https://explorer.natureserve.org/Taxon/ELEMENT_GLOBAL.2.118901			G2	G2	2009-09-29
723204	CES203.284	Florida Longleaf Pine Sandhill	https://explorer.natureserve.org/Taxon/ELEMENT_GLOBAL.2.723204	102208	animal	Reptiles	ARADB11020	Standard	Drymarchon couperi	eastern indigo snake	https://explorer.natureserve.org/Taxon/ELEMENT_GLOBAL.2.102208	T	Threatened	G3	G3	2014-02-24
723204	CES203.284	Florida Longleaf Pine Sandhill	https://explorer.natureserve.org/Taxon/ELEMENT_GLOBAL.2.723204	103433	animal	Birds	ABNYF07060	Standard	Dryobates borealis	red-cockaded woodpecker	https://explorer.natureserve.org/Taxon/ELEMENT_GLOBAL.2.103433	E, PT	Endangered; Proposed threatened	G3	G3	2018-12-12
723204	CES203.284	Florida Longleaf Pine Sandhill	https://explorer.natureserve.org/Taxon/ELEMENT_GLOBAL.2.723204	105196	animal	Turtles	ARAAF01030	Standard	Gopherus polyphemus	gopher tortoise	https://explorer.natureserve.org/Taxon/ELEMENT_GLOBAL.2.105196	T, C	Threatened; Candidate	G3	G3	2014-02-25
723204	CES203.284	Florida Longleaf Pine Sandhill	https://explorer.natureserve.org/Taxon/ELEMENT_GLOBAL.2.723204	106507	animal	Reptiles	ARADB33010	Standard	Lampropeltis extenuata	short-tailed kingsnake	https://explorer.natureserve.org/Taxon/ELEMENT_GLOBAL.2.106507			G3	G3	2014-02-25
723204	CES203.284	Florida Longleaf Pine Sandhill	https://explorer.natureserve.org/Taxon/ELEMENT_GLOBAL.2.723204	105963	animal	Amphibians	AAABH01270	Standard	Lithobates capito	carolina gopher frog	https://explorer.natureserve.org/Taxon/ELEMENT_GLOBAL.2.105963			G2G3	G2	2020-07-06
723204	CES203.284	Florida Longleaf Pine Sandhill	https://explorer.natureserve.org/Taxon/ELEMENT_GLOBAL.2.723204	101322	animal	Amphibians	AAAAF01020	Standard	Notophthalmus perstriatus	striped newt	https://explorer.natureserve.org/Taxon/ELEMENT_GLOBAL.2.101322			G2G3	G2	2014-02-19
723204	CES203.284	Florida Longleaf Pine Sandhill	https://explorer.natureserve.org/Taxon/ELEMENT_GLOBAL.2.723204	806098	animal	Other Beetles	IICOL28090	Standard	Phyllophaga skelleyi	skelley's june beetle	https://explorer.natureserve.org/Taxon/ELEMENT_GLOBAL.23.30405			G2	G2	2011-07-11
723204	CES203.284	Florida Longleaf Pine Sandhill	https://explorer.natureserve.org/Taxon/ELEMENT_GLOBAL.2.723204	102175	animal	Mammals	AMAFF20010	Standard	Podomys floridanus	florida deermouse	https://explorer.natureserve.org/Taxon/ELEMENT_GLOBAL.2.102175			G3	G3	2019-01-14
723204	CES203.284	Florida Longleaf Pine Sandhill	https://explorer.natureserve.org/Taxon/ELEMENT_GLOBAL.2.723204	100784	animal	Reptiles	ARACF14160	Standard	Sceloporus woodi	florida scrub lizard	https://explorer.natureserve.org/Taxon/ELEMENT_GLOBAL.2.100784			G2G3	G2	2020-06-02
723197	CES203.291	South-Central Saline Barrens	https://explorer.natureserve.org/Taxon/ELEMENT_GLOBAL.2.723197	806956	plant	Monocots	PMPOA0D030	Provisional	Anthaenantia texana	kral's silkyscale	https://explorer.natureserve.org/Taxon/ELEMENT_GLOBAL.2.806956			G3G4	G3	2007-11-09
723197	CES203.291	South-Central Saline Barrens	https://explorer.natureserve.org/Taxon/ELEMENT_GLOBAL.2.723197	128526	plant	Dicots	PDAST19020	Standard	Bigelowia nuttallii	Nuttall's rayless-goldenrod	https://explorer.natureserve.org/Taxon/ELEMENT_GLOBAL.2.128526			G3G4	G3	2003-05-22
723197	CES203.291	South-Central Saline Barrens	https://explorer.natureserve.org/Taxon/ELEMENT_GLOBAL.2.723197	153730	plant	Dicots	PDCAR15010	Standard	Geocarpon minimum	tinytim	https://explorer.natureserve.org/Taxon/ELEMENT_GLOBAL.2.153730	T	Threatened	G2	G2	2006-11-16
723197	CES203.291	South-Central Saline Barrens	https://explorer.natureserve.org/Taxon/ELEMENT_GLOBAL.2.723197	155106	plant	Monocots	PMLIL1S030	Standard	Schoenolirion wrightii	Texas sunnybell	https://explorer.natureserve.org/Taxon/ELEMENT_GLOBAL.2.155106			G3	G3	2017-12-04
723196	CES203.293	West Gulf Coastal Plain Upland Longleaf Pine Forest and Woodland	https://explorer.natureserve.org/Taxon/ELEMENT_GLOBAL.2.723196	131939	plant	Adder's-tongues, Grapeferns, and Moonworts	PPOPH01060	Standard	Botrychium jenmanii	Dixie grapefern	https://explorer.natureserve.org/Taxon/ELEMENT_GLOBAL.2.131939			G3G4	G3	2018-09-07
723196	CES203.293	West Gulf Coastal Plain Upland Longleaf Pine Forest and Woodland	https://explorer.natureserve.org/Taxon/ELEMENT_GLOBAL.2.723196	142876	plant	Monocots	PMCYP061G0	Standard	Cyperus grayoides	Illinois flatsedge	https://explorer.natureserve.org/Taxon/ELEMENT_GLOBAL.2.142876			G3G4	G3	2015-09-29
723196	CES203.293	West Gulf Coastal Plain Upland Longleaf Pine Forest and Woodland	https://explorer.natureserve.org/Taxon/ELEMENT_GLOBAL.2.723196	152604	plant	Dicots	PDAST5X0X0	Standard	Liatris tenuis	Gulf blazing star	https://explorer.natureserve.org/Taxon/ELEMENT_GLOBAL.2.152604			G3	G3	2018-03-22
723196	CES203.293	West Gulf Coastal Plain Upland Longleaf Pine Forest and Woodland	https://explorer.natureserve.org/Taxon/ELEMENT_GLOBAL.2.723196	144235	plant	Dicots	PDSCR1Q010	Standard	Schwalbea americana	chaffseed	https://explorer.natureserve.org/Taxon/ELEMENT_GLOBAL.2.144235	E	Endangered	G2	G2	2020-04-02
723196	CES203.293	West Gulf Coastal Plain Upland Longleaf Pine Forest and Woodland	https://explorer.natureserve.org/Taxon/ELEMENT_GLOBAL.2.723196	153669	plant	Monocots	PMPOA65040	Standard	Tridens carolinianus	Carolina fluffgrass	https://explorer.natureserve.org/Taxon/ELEMENT_GLOBAL.2.153669			G3G4	G3	2005-01-13
723196	CES203.293	West Gulf Coastal Plain Upland Longleaf Pine Forest and Woodland	https://explorer.natureserve.org/Taxon/ELEMENT_GLOBAL.2.723196	103433	animal	Birds	ABNYF07060	Standard	Dryobates borealis	red-cockaded woodpecker	https://explorer.natureserve.org/Taxon/ELEMENT_GLOBAL.2.103433	E, PT	Endangered; Proposed threatened	G3	G3	2018-12-12
723196	CES203.293	West Gulf Coastal Plain Upland Longleaf Pine Forest and Woodland	https://explorer.natureserve.org/Taxon/ELEMENT_GLOBAL.2.723196	102626	animal	Reptiles	ARADB26030	Standard	Pituophis ruthveni	louisiana pinesnake	https://explorer.natureserve.org/Taxon/ELEMENT_GLOBAL.2.102626	T	Threatened	G1G2	G1	2018-11-28
723188	CES203.303	North-Central Gulf of Mexico Salt and Brackish Tidal Marsh	https://explorer.natureserve.org/Taxon/ELEMENT_GLOBAL.2.723188	144873	plant	Dicots	PDLYT02010	Standard	Cuphea aspera	tropical waxweed	https://explorer.natureserve.org/Taxon/ELEMENT_GLOBAL.2.144873			G2	G2	2020-10-28
723188	CES203.303	North-Central Gulf of Mexico Salt and Brackish Tidal Marsh	https://explorer.natureserve.org/Taxon/ELEMENT_GLOBAL.2.723188	128639	plant	Dicots	PDNYS01050	Standard	Nyssa ursina	bear tupelo	https://explorer.natureserve.org/Taxon/ELEMENT_GLOBAL.2.128639			G3	G3	2018-06-28
723188	CES203.303	North-Central Gulf of Mexico Salt and Brackish Tidal Marsh	https://explorer.natureserve.org/Taxon/ELEMENT_GLOBAL.2.723188	154869	plant	Dicots	PDLNT01020	Standard	Pinguicula ionantha	violet butterwort	https://explorer.natureserve.org/Taxon/ELEMENT_GLOBAL.2.154869	T	Threatened	G2	G2	2018-04-20
723188	CES203.303	North-Central Gulf of Mexico Salt and Brackish Tidal Marsh	https://explorer.natureserve.org/Taxon/ELEMENT_GLOBAL.2.723188	103099	animal	Mammals	AMAKA01010	Standard	Trichechus manatus	west indian manatee	https://explorer.natureserve.org/Taxon/ELEMENT_GLOBAL.2.103099	T	Threatened	G2G3	G2	2020-10-02
723152	CES203.364	West Gulf Coastal Plain Catahoula Barrens	https://explorer.natureserve.org/Taxon/ELEMENT_GLOBAL.2.723152	149828	plant	Dicots	PDAPO030C0	Standard	Amsonia ludoviciana	Louisiana bluestar	https://explorer.natureserve.org/Taxon/ELEMENT_GLOBAL.2.149828			G3	G3	1999-04-13
723152	CES203.364	West Gulf Coastal Plain Catahoula Barrens	https://explorer.natureserve.org/Taxon/ELEMENT_GLOBAL.2.723152	128526	plant	Dicots	PDAST19020	Standard	Bigelowia nuttallii	Nuttall's rayless-goldenrod	https://explorer.natureserve.org/Taxon/ELEMENT_GLOBAL.2.128526			G3G4	G3	2003-05-22
723152	CES203.364	West Gulf Coastal Plain Catahoula Barrens	https://explorer.natureserve.org/Taxon/ELEMENT_GLOBAL.2.723152	152604	plant	Dicots	PDAST5X0X0	Standard	Liatris tenuis	Gulf blazing star	https://explorer.natureserve.org/Taxon/ELEMENT_GLOBAL.2.152604			G3	G3	2018-03-22
723152	CES203.364	West Gulf Coastal Plain Catahoula Barrens	https://explorer.natureserve.org/Taxon/ELEMENT_GLOBAL.2.723152	154891	plant	Monocots	PMORC27010	Standard	Pteroglossaspis ecristata	giant orchid	https://explorer.natureserve.org/Taxon/ELEMENT_GLOBAL.2.154891			G2G3	G2	2013-12-02
723152	CES203.364	West Gulf Coastal Plain Catahoula Barrens	https://explorer.natureserve.org/Taxon/ELEMENT_GLOBAL.2.723152	155106	plant	Monocots	PMLIL1S030	Standard	Schoenolirion wrightii	Texas sunnybell	https://explorer.natureserve.org/Taxon/ELEMENT_GLOBAL.2.155106			G3	G3	2017-12-04
723152	CES203.364	West Gulf Coastal Plain Catahoula Barrens	https://explorer.natureserve.org/Taxon/ELEMENT_GLOBAL.2.723152	146077	plant	Monocots	PMORC2B0R0	Standard	Spiranthes parksii	Navasota ladies'-tresses	https://explorer.natureserve.org/Taxon/ELEMENT_GLOBAL.2.146077	E	Endangered	G3	G3	2014-08-10
723152	CES203.364	West Gulf Coastal Plain Catahoula Barrens	https://explorer.natureserve.org/Taxon/ELEMENT_GLOBAL.2.723152	102626	animal	Reptiles	ARADB26030	Standard	Pituophis ruthveni	louisiana pinesnake	https://explorer.natureserve.org/Taxon/ELEMENT_GLOBAL.2.102626	T	Threatened	G1G2	G1	2018-11-28
723141	CES203.375	East Gulf Coastal Plain Near-Coast Pine Flatwoods	https://explorer.natureserve.org/Taxon/ELEMENT_GLOBAL.2.723141	144947	plant	Dicots	PDSCR01020	Standard	Agalinis aphylla	scaleleaf false foxglove	https://explorer.natureserve.org/Taxon/ELEMENT_GLOBAL.2.144947			G3G4	G3	2013-02-01
723141	CES203.375	East Gulf Coastal Plain Near-Coast Pine Flatwoods	https://explorer.natureserve.org/Taxon/ELEMENT_GLOBAL.2.723141	135270	plant	Dicots	PDSCR01100	Standard	Agalinis filicaulis	Jackson false foxglove	https://explorer.natureserve.org/Taxon/ELEMENT_GLOBAL.2.135270			G3G4	G3	1988-06-30
723141	CES203.375	East Gulf Coastal Plain Near-Coast Pine Flatwoods	https://explorer.natureserve.org/Taxon/ELEMENT_GLOBAL.2.723141	151221	plant	Monocots	PMPOA0C010	Standard	Andropogon arctatus	pinewoods bluestem	https://explorer.natureserve.org/Taxon/ELEMENT_GLOBAL.2.151221			G3	G3	1999-05-07
723141	CES203.375	East Gulf Coastal Plain Near-Coast Pine Flatwoods	https://explorer.natureserve.org/Taxon/ELEMENT_GLOBAL.2.723141	135894	plant	Dicots	PDAPI07090	Standard	Angelica dentata	coastal plain angelica	https://explorer.natureserve.org/Taxon/ELEMENT_GLOBAL.2.135894			G2G3	G2	1999-05-28
723141	CES203.375	East Gulf Coastal Plain Near-Coast Pine Flatwoods	https://explorer.natureserve.org/Taxon/ELEMENT_GLOBAL.2.723141	127613	plant	Mosses	NBMUS0G070	Standard	Archidium minus	small archidium moss	https://explorer.natureserve.org/Taxon/ELEMENT_GLOBAL.2.127613			G2?	G2	1998-09-02
723141	CES203.375	East Gulf Coastal Plain Near-Coast Pine Flatwoods	https://explorer.natureserve.org/Taxon/ELEMENT_GLOBAL.2.723141	154992	plant	Monocots	PMPOA0K0T0	Standard	Aristida patula	tall threeawn	https://explorer.natureserve.org/Taxon/ELEMENT_GLOBAL.2.154992			G3	G3	1993-05-05
723141	CES203.375	East Gulf Coastal Plain Near-Coast Pine Flatwoods	https://explorer.natureserve.org/Taxon/ELEMENT_GLOBAL.2.723141	133997	plant	Dicots	PDASTD7080	Standard	Arnoglossum album	Bay County Indian plantain	https://explorer.natureserve.org/Taxon/ELEMENT_GLOBAL.2.133997			G1	G1	2000-07-28
723141	CES203.375	East Gulf Coastal Plain Near-Coast Pine Flatwoods	https://explorer.natureserve.org/Taxon/ELEMENT_GLOBAL.2.723141	154257	plant	Dicots	PDASC02280	Standard	Asclepias viridula	southern milkweed	https://explorer.natureserve.org/Taxon/ELEMENT_GLOBAL.2.154257			G2	G2	2016-05-20
723141	CES203.375	East Gulf Coastal Plain Near-Coast Pine Flatwoods	https://explorer.natureserve.org/Taxon/ELEMENT_GLOBAL.2.723141	132712	plant	Dicots	PDAST0Z020	Standard	Balduina atropurpurea	purpledisk honeycombhead	https://explorer.natureserve.org/Taxon/ELEMENT_GLOBAL.2.132712			G2	G2	2008-06-30
723141	CES203.375	East Gulf Coastal Plain Near-Coast Pine Flatwoods	https://explorer.natureserve.org/Taxon/ELEMENT_GLOBAL.2.723141	129280	plant	Dicots	PDFAB0G0M0	Standard	Baptisia simplicifolia	scareweed	https://explorer.natureserve.org/Taxon/ELEMENT_GLOBAL.2.129280			G3	G3	1997-12-22
723141	CES203.375	East Gulf Coastal Plain Near-Coast Pine Flatwoods	https://explorer.natureserve.org/Taxon/ELEMENT_GLOBAL.2.723141	124291	plant	Mosses	NBMUS13080	Standard	Bruchia hallii	Hall's bruchia moss	https://explorer.natureserve.org/Taxon/ELEMENT_GLOBAL.2.124291			G2	G2	1999-03-26
723141	CES203.375	East Gulf Coastal Plain Near-Coast Pine Flatwoods	https://explorer.natureserve.org/Taxon/ELEMENT_GLOBAL.2.723141	131991	plant	Monocots	PMPOA18030	Standard	Calamovilfa curtissii	Florida sandreed	https://explorer.natureserve.org/Taxon/ELEMENT_GLOBAL.2.131991			G3	G3	1999-06-11
723141	CES203.375	East Gulf Coastal Plain Near-Coast Pine Flatwoods	https://explorer.natureserve.org/Taxon/ELEMENT_GLOBAL.2.723141	138609	plant	Monocots	PMORC0C020	Standard	Calopogon multiflorus	manyflower grasspink	https://explorer.natureserve.org/Taxon/ELEMENT_GLOBAL.2.138609			G2G3	G2	2014-07-28
723141	CES203.375	East Gulf Coastal Plain Near-Coast Pine Flatwoods	https://explorer.natureserve.org/Taxon/ELEMENT_GLOBAL.2.723141	123135	plant	Mosses	NBMUS1K040	Standard	Campylopus carolinae	Carolina campylopus moss	https://explorer.natureserve.org/Taxon/ELEMENT_GLOBAL.2.123135			G2	G2	2006-12-13
723141	CES203.375	East Gulf Coastal Plain Near-Coast Pine Flatwoods	https://explorer.natureserve.org/Taxon/ELEMENT_GLOBAL.2.723141	158669	plant	Dicots	PDAST2E1M0	Standard	Cirsium lecontei	Le Conte's thistle	https://explorer.natureserve.org/Taxon/ELEMENT_GLOBAL.2.158669			G3	G3	2015-09-29
723141	CES203.375	East Gulf Coastal Plain Near-Coast Pine Flatwoods	https://explorer.natureserve.org/Taxon/ELEMENT_GLOBAL.2.723141	139809	plant	Monocots	PMPOA1J040	Standard	Coelorachis tuberculosa	bumpy jointtail grass	https://explorer.natureserve.org/Taxon/ELEMENT_GLOBAL.2.139809			G3	G3	1997-12-23
723141	CES203.375	East Gulf Coastal Plain Near-Coast Pine Flatwoods	https://explorer.natureserve.org/Taxon/ELEMENT_GLOBAL.2.723141	137779	plant	Dicots	PDAST2L080	Standard	Coreopsis floridana	Florida tickseed	https://explorer.natureserve.org/Taxon/ELEMENT_GLOBAL.2.137779			G3G4	G3	2002-11-01
723141	CES203.375	East Gulf Coastal Plain Near-Coast Pine Flatwoods	https://explorer.natureserve.org/Taxon/ELEMENT_GLOBAL.2.723141	139856	plant	Monocots	PMPOA1T020	Standard	Ctenium floridanum	Florida orangegrass	https://explorer.natureserve.org/Taxon/ELEMENT_GLOBAL.2.139856			G2	G2	2002-04-29
723141	CES203.375	East Gulf Coastal Plain Near-Coast Pine Flatwoods	https://explorer.natureserve.org/Taxon/ELEMENT_GLOBAL.2.723141	144873	plant	Dicots	PDLYT02010	Standard	Cuphea aspera	tropical waxweed	https://explorer.natureserve.org/Taxon/ELEMENT_GLOBAL.2.144873			G2	G2	2020-10-28
723141	CES203.375	East Gulf Coastal Plain Near-Coast Pine Flatwoods	https://explorer.natureserve.org/Taxon/ELEMENT_GLOBAL.2.723141	138338	plant	Monocots	PMERI010H0	Standard	Eriocaulon nigrobracteatum	blackbract pipewort	https://explorer.natureserve.org/Taxon/ELEMENT_GLOBAL.2.138338			G1	G1	2014-05-07
723141	CES203.375	East Gulf Coastal Plain Near-Coast Pine Flatwoods	https://explorer.natureserve.org/Taxon/ELEMENT_GLOBAL.2.723141	139231	plant	Dicots	PDEUP0Q1Z0	Standard	Euphorbia telephioides	telephus spurge	https://explorer.natureserve.org/Taxon/ELEMENT_GLOBAL.2.139231	T	Threatened	G1	G1	2000-02-29
723141	CES203.375	East Gulf Coastal Plain Near-Coast Pine Flatwoods	https://explorer.natureserve.org/Taxon/ELEMENT_GLOBAL.2.723141	149486	plant	Dicots	PDASTEB050	Standard	Eurybia chapmanii	savannah aster	https://explorer.natureserve.org/Taxon/ELEMENT_GLOBAL.2.149486			G2G3	G2	1997-11-10
723141	CES203.375	East Gulf Coastal Plain Near-Coast Pine Flatwoods	https://explorer.natureserve.org/Taxon/ELEMENT_GLOBAL.2.723141	151341	plant	Dicots	PDASTEB080	Standard	Eurybia eryngiifolia	thistleleaf aster	https://explorer.natureserve.org/Taxon/ELEMENT_GLOBAL.2.151341			G3G4	G3	1999-05-28
723141	CES203.375	East Gulf Coastal Plain Near-Coast Pine Flatwoods	https://explorer.natureserve.org/Taxon/ELEMENT_GLOBAL.2.723141	140308	plant	Dicots	PDASTEB0N0	Standard	Eurybia spinulosa	Apalachicola aster	https://explorer.natureserve.org/Taxon/ELEMENT_GLOBAL.2.140308			G1	G1	2009-05-12
723141	CES203.375	East Gulf Coastal Plain Near-Coast Pine Flatwoods	https://explorer.natureserve.org/Taxon/ELEMENT_GLOBAL.2.723141	146138	plant	Dicots	PDHAM01010	Nonstandard	Fothergilla gardenii	dwarf witchalder	https://explorer.natureserve.org/Taxon/ELEMENT_GLOBAL.2.146138			G3G4	G3	2013-02-01
723141	CES203.375	East Gulf Coastal Plain Near-Coast Pine Flatwoods	https://explorer.natureserve.org/Taxon/ELEMENT_GLOBAL.2.723141	148193	plant	Dicots	PDGEN060K0	Standard	Gentiana pennelliana	wiregrass gentian	https://explorer.natureserve.org/Taxon/ELEMENT_GLOBAL.2.148193			G3	G3	1997-12-23
723141	CES203.375	East Gulf Coastal Plain Near-Coast Pine Flatwoods	https://explorer.natureserve.org/Taxon/ELEMENT_GLOBAL.2.723141	154865	plant	Monocots	PMLIL0Y010	Standard	Harperocallis flava	Harper's beauty	https://explorer.natureserve.org/Taxon/ELEMENT_GLOBAL.2.154865	E	Endangered	G2	G2	2018-04-11
723141	CES203.375	East Gulf Coastal Plain Near-Coast Pine Flatwoods	https://explorer.natureserve.org/Taxon/ELEMENT_GLOBAL.2.723141	156275	plant	Dicots	PDASTDX020	Standard	Hasteola robertiorum	hammockherb	https://explorer.natureserve.org/Taxon/ELEMENT_GLOBAL.2.156275			G1	G1	1995-08-16
723141	CES203.375	East Gulf Coastal Plain Near-Coast Pine Flatwoods	https://explorer.natureserve.org/Taxon/ELEMENT_GLOBAL.2.723141	154053	plant	Monocots	PMLIL150A0	Standard	Hymenocallis henryae	Henry's spiderlily	https://explorer.natureserve.org/Taxon/ELEMENT_GLOBAL.2.154053			G2	G2	2014-10-28
723141	CES203.375	East Gulf Coastal Plain Near-Coast Pine Flatwoods	https://explorer.natureserve.org/Taxon/ELEMENT_GLOBAL.2.723141	138497	plant	Dicots	PDCLU030N0	Standard	Hypericum exile	Florida Sands St. Johnswort	https://explorer.natureserve.org/Taxon/ELEMENT_GLOBAL.2.138497			G2G3	G2	1996-06-10
723141	CES203.375	East Gulf Coastal Plain Near-Coast Pine Flatwoods	https://explorer.natureserve.org/Taxon/ELEMENT_GLOBAL.2.723141	128941	plant	Dicots	PDACA0E090	Standard	Justicia crassifolia	thickleaf water-willow	https://explorer.natureserve.org/Taxon/ELEMENT_GLOBAL.2.128941			G3	G3	2001-06-12
723141	CES203.375	East Gulf Coastal Plain Near-Coast Pine Flatwoods	https://explorer.natureserve.org/Taxon/ELEMENT_GLOBAL.2.723141	145085	plant	Dicots	PDAST5X0L0	Standard	Liatris provincialis	Godfrey's blazing star	https://explorer.natureserve.org/Taxon/ELEMENT_GLOBAL.2.145085			G2	G2	2009-05-20
723141	CES203.375	East Gulf Coastal Plain Near-Coast Pine Flatwoods	https://explorer.natureserve.org/Taxon/ELEMENT_GLOBAL.2.723141	159089	plant	Monocots	PMLIL1A080	Standard	Lilium iridollae	panhandle lily	https://explorer.natureserve.org/Taxon/ELEMENT_GLOBAL.2.159089			G2	G2	2009-05-04
723141	CES203.375	East Gulf Coastal Plain Near-Coast Pine Flatwoods	https://explorer.natureserve.org/Taxon/ELEMENT_GLOBAL.2.723141	160397	plant	Dicots	PDLIN020A1	Standard	Linum floridanum var. chrysocarpum	Florida yellow flax	https://explorer.natureserve.org/Taxon/ELEMENT_GLOBAL.2.160397			G5?T3?	T3	1993-05-31
723141	CES203.375	East Gulf Coastal Plain Near-Coast Pine Flatwoods	https://explorer.natureserve.org/Taxon/ELEMENT_GLOBAL.2.723141	127892	plant	Dicots	PDLIN020J0	Standard	Linum macrocarpum	Spring Hill flax	https://explorer.natureserve.org/Taxon/ELEMENT_GLOBAL.2.127892			G2	G2	2016-07-19
723141	CES203.375	East Gulf Coastal Plain Near-Coast Pine Flatwoods	https://explorer.natureserve.org/Taxon/ELEMENT_GLOBAL.2.723141	152145	plant	Dicots	PDLIN02100	Standard	Linum westii	West's flax	https://explorer.natureserve.org/Taxon/ELEMENT_GLOBAL.2.152145			G1	G1	2015-06-25
723141	CES203.375	East Gulf Coastal Plain Near-Coast Pine Flatwoods	https://explorer.natureserve.org/Taxon/ELEMENT_GLOBAL.2.723141	135218	plant	Dicots	PDCAM0E050	Standard	Lobelia boykinii	Boykin's lobelia	https://explorer.natureserve.org/Taxon/ELEMENT_GLOBAL.2.135218			G2G3	G2	2009-03-09
723141	CES203.375	East Gulf Coastal Plain Near-Coast Pine Flatwoods	https://explorer.natureserve.org/Taxon/ELEMENT_GLOBAL.2.723141	148260	plant	Dicots	PDONA0B060	Standard	Ludwigia curtissii	Curtiss' primrose-willow	https://explorer.natureserve.org/Taxon/ELEMENT_GLOBAL.2.148260			G3G4	G3	2002-10-25
723141	CES203.375	East Gulf Coastal Plain Near-Coast Pine Flatwoods	https://explorer.natureserve.org/Taxon/ELEMENT_GLOBAL.2.723141	140454	plant	Dicots	PDLYT09030	Standard	Lythrum curtissii	Curtiss' loosestrife	https://explorer.natureserve.org/Taxon/ELEMENT_GLOBAL.2.140454			G1	G1	2015-06-25
723141	CES203.375	East Gulf Coastal Plain Near-Coast Pine Flatwoods	https://explorer.natureserve.org/Taxon/ELEMENT_GLOBAL.2.723141	136197	plant	Dicots	PDLAM0Y010	Standard	Macbridea alba	white birds-in-a-nest	https://explorer.natureserve.org/Taxon/ELEMENT_GLOBAL.2.136197	T	Threatened	G2	G2	2012-04-09
723141	CES203.375	East Gulf Coastal Plain Near-Coast Pine Flatwoods	https://explorer.natureserve.org/Taxon/ELEMENT_GLOBAL.2.723141	147201	plant	Monocots	PMAGA08020	Standard	Nolina atopocarpa	Florida beargrass	https://explorer.natureserve.org/Taxon/ELEMENT_GLOBAL.2.147201			G3	G3	1997-12-23
723141	CES203.375	East Gulf Coastal Plain Near-Coast Pine Flatwoods	https://explorer.natureserve.org/Taxon/ELEMENT_GLOBAL.2.723141	128639	plant	Dicots	PDNYS01050	Standard	Nyssa ursina	bear tupelo	https://explorer.natureserve.org/Taxon/ELEMENT_GLOBAL.2.128639			G3	G3	2018-06-28
723141	CES203.375	East Gulf Coastal Plain Near-Coast Pine Flatwoods	https://explorer.natureserve.org/Taxon/ELEMENT_GLOBAL.2.723141	129551	plant	Dicots	PDAPI1L080	Standard	Oxypolis greenmanii	giant cowbane	https://explorer.natureserve.org/Taxon/ELEMENT_GLOBAL.2.129551			G3	G3	2001-06-12
723141	CES203.375	East Gulf Coastal Plain Near-Coast Pine Flatwoods	https://explorer.natureserve.org/Taxon/ELEMENT_GLOBAL.2.723141	139046	plant	Dicots	PDAPI1L070	Standard	Oxypolis ternata	piedmont cowbane	https://explorer.natureserve.org/Taxon/ELEMENT_GLOBAL.2.139046			G3	G3	1997-12-22
723141	CES203.375	East Gulf Coastal Plain Near-Coast Pine Flatwoods	https://explorer.natureserve.org/Taxon/ELEMENT_GLOBAL.2.723141	136440	plant	Dicots	PDSAX0P020	Standard	Parnassia caroliniana	Carolina grass of Parnassus	https://explorer.natureserve.org/Taxon/ELEMENT_GLOBAL.2.136440			G3	G3	1997-12-22
723141	CES203.375	East Gulf Coastal Plain Near-Coast Pine Flatwoods	https://explorer.natureserve.org/Taxon/ELEMENT_GLOBAL.2.723141	144987	plant	Dicots	PDSAX0P060	Standard	Parnassia grandifolia	largeleaf grass of Parnassus	https://explorer.natureserve.org/Taxon/ELEMENT_GLOBAL.2.144987			G3	G3	2000-08-11
723141	CES203.375	East Gulf Coastal Plain Near-Coast Pine Flatwoods	https://explorer.natureserve.org/Taxon/ELEMENT_GLOBAL.2.723141	146662	plant	Dicots	PDCAR0L0P0	Standard	Paronychia rugelii	Rugel's nailwort	https://explorer.natureserve.org/Taxon/ELEMENT_GLOBAL.2.146662			G2?	G2	2009-05-27
723141	CES203.375	East Gulf Coastal Plain Near-Coast Pine Flatwoods	https://explorer.natureserve.org/Taxon/ELEMENT_GLOBAL.2.723141	130909	plant	Dicots	PDCAR0L0P1	Standard	Paronychia rugelii var. interior	Rugel's nailwort	https://explorer.natureserve.org/Taxon/ELEMENT_GLOBAL.2.130909			G2?T2?Q	T2	2009-05-27
723141	CES203.375	East Gulf Coastal Plain Near-Coast Pine Flatwoods	https://explorer.natureserve.org/Taxon/ELEMENT_GLOBAL.2.723141	145211	plant	Dicots	PDCAR0L0P2	Standard	Paronychia rugelii var. rugelii	Rugel's nailwort	https://explorer.natureserve.org/Taxon/ELEMENT_GLOBAL.2.145211			G2?T2?	T2	2009-05-27
723141	CES203.375	East Gulf Coastal Plain Near-Coast Pine Flatwoods	https://explorer.natureserve.org/Taxon/ELEMENT_GLOBAL.2.723141	132525	plant	Dicots	PDEUP130B1	Standard	Phyllanthus liebmannianus ssp. platylepis	Florida leaf-flower	https://explorer.natureserve.org/Taxon/ELEMENT_GLOBAL.2.132525			G4T2	T2	2000-10-02
723141	CES203.375	East Gulf Coastal Plain Near-Coast Pine Flatwoods	https://explorer.natureserve.org/Taxon/ELEMENT_GLOBAL.2.723141	144501	plant	Dicots	PDLAM1G040	Standard	Physostegia godfreyi	Godfrey's false dragonhead	https://explorer.natureserve.org/Taxon/ELEMENT_GLOBAL.2.144501			G3	G3	1991-05-23
723141	CES203.375	East Gulf Coastal Plain Near-Coast Pine Flatwoods	https://explorer.natureserve.org/Taxon/ELEMENT_GLOBAL.2.723141	154869	plant	Dicots	PDLNT01020	Standard	Pinguicula ionantha	violet butterwort	https://explorer.natureserve.org/Taxon/ELEMENT_GLOBAL.2.154869	T	Threatened	G2	G2	2018-04-20
723141	CES203.375	East Gulf Coastal Plain Near-Coast Pine Flatwoods	https://explorer.natureserve.org/Taxon/ELEMENT_GLOBAL.2.723141	138215	plant	Dicots	PDLNT01050	Standard	Pinguicula planifolia	Chapman's butterwort	https://explorer.natureserve.org/Taxon/ELEMENT_GLOBAL.2.138215			G3?	G3	1997-12-23
723141	CES203.375	East Gulf Coastal Plain Near-Coast Pine Flatwoods	https://explorer.natureserve.org/Taxon/ELEMENT_GLOBAL.2.723141	141093	plant	Monocots	PMORC1Y100	Standard	Platanthera chapmanii	Chapman's fringed orchid	https://explorer.natureserve.org/Taxon/ELEMENT_GLOBAL.2.141093			G2	G2	2014-08-07
723141	CES203.375	East Gulf Coastal Plain Near-Coast Pine Flatwoods	https://explorer.natureserve.org/Taxon/ELEMENT_GLOBAL.2.723141	150946	plant	Monocots	PMORC1Y0C0	Standard	Platanthera integra	yellow fringeless orchid	https://explorer.natureserve.org/Taxon/ELEMENT_GLOBAL.2.150946			G3G4	G3	2018-03-22
723141	CES203.375	East Gulf Coastal Plain Near-Coast Pine Flatwoods	https://explorer.natureserve.org/Taxon/ELEMENT_GLOBAL.2.723141	152658	plant	Dicots	PDPGL020N0	Standard	Polygala hookeri	Hooker's milkwort	https://explorer.natureserve.org/Taxon/ELEMENT_GLOBAL.2.152658			G3	G3	1993-05-31
723141	CES203.375	East Gulf Coastal Plain Near-Coast Pine Flatwoods	https://explorer.natureserve.org/Taxon/ELEMENT_GLOBAL.2.723141	154891	plant	Monocots	PMORC27010	Standard	Pteroglossaspis ecristata	giant orchid	https://explorer.natureserve.org/Taxon/ELEMENT_GLOBAL.2.154891			G2G3	G2	2013-12-02
723141	CES203.375	East Gulf Coastal Plain Near-Coast Pine Flatwoods	https://explorer.natureserve.org/Taxon/ELEMENT_GLOBAL.2.723141	153109	plant	Dicots	PDMLS0H080	Standard	Rhexia parviflora	white meadowbeauty	https://explorer.natureserve.org/Taxon/ELEMENT_GLOBAL.2.153109			G2	G2	2008-09-01
723141	CES203.375	East Gulf Coastal Plain Near-Coast Pine Flatwoods	https://explorer.natureserve.org/Taxon/ELEMENT_GLOBAL.2.723141	131552	plant	Dicots	PDERI150D0	Standard	Rhododendron chapmanii	Chapman's rhododendron	https://explorer.natureserve.org/Taxon/ELEMENT_GLOBAL.2.131552	E	Endangered	G1	G1	2019-05-02
723141	CES203.375	East Gulf Coastal Plain Near-Coast Pine Flatwoods	https://explorer.natureserve.org/Taxon/ELEMENT_GLOBAL.2.723141	157416	plant	Monocots	PMCYP0N0H0	Standard	Rhynchospora crinipes	mosquito beaksedge	https://explorer.natureserve.org/Taxon/ELEMENT_GLOBAL.2.157416			G2G3	G2	2015-06-02
723141	CES203.375	East Gulf Coastal Plain Near-Coast Pine Flatwoods	https://explorer.natureserve.org/Taxon/ELEMENT_GLOBAL.2.723141	141924	plant	Monocots	PMCYP0N0J0	Standard	Rhynchospora harveyi var. culixa	Georgia beaksedge	https://explorer.natureserve.org/Taxon/ELEMENT_GLOBAL.2.141924			G1Q	G1	2001-07-23
723141	CES203.375	East Gulf Coastal Plain Near-Coast Pine Flatwoods	https://explorer.natureserve.org/Taxon/ELEMENT_GLOBAL.2.723141	133538	plant	Monocots	PMCYP0N040	Standard	Rhynchospora galeana	shortbristle beaksedge	https://explorer.natureserve.org/Taxon/ELEMENT_GLOBAL.2.133538			G3?	G3	2018-09-24
723141	CES203.375	East Gulf Coastal Plain Near-Coast Pine Flatwoods	https://explorer.natureserve.org/Taxon/ELEMENT_GLOBAL.2.723141	133053	plant	Monocots	PMCYP0N3N2	Standard	Rhynchospora globularis var. pinetorum	globe beaksedge	https://explorer.natureserve.org/Taxon/ELEMENT_GLOBAL.2.133053			G5?T3T4	T3	2018-08-24
723141	CES203.375	East Gulf Coastal Plain Near-Coast Pine Flatwoods	https://explorer.natureserve.org/Taxon/ELEMENT_GLOBAL.2.723141	147674	plant	Monocots	PMCYP0N2B0	Standard	Rhynchospora thornei	Thorne's beaksedge	https://explorer.natureserve.org/Taxon/ELEMENT_GLOBAL.2.147674			G3	G3	2004-02-17
723141	CES203.375	East Gulf Coastal Plain Near-Coast Pine Flatwoods	https://explorer.natureserve.org/Taxon/ELEMENT_GLOBAL.2.723141	141829	plant	Dicots	PDACA0J0C0	Standard	Ruellia noctiflora	nightflowering wild petunia	https://explorer.natureserve.org/Taxon/ELEMENT_GLOBAL.2.141829			G3?	G3	2016-02-10
723141	CES203.375	East Gulf Coastal Plain Near-Coast Pine Flatwoods	https://explorer.natureserve.org/Taxon/ELEMENT_GLOBAL.2.723141	147391	plant	Dicots	PDGEN0F050	Standard	Sabatia brevifolia	shortleaf rose gentian	https://explorer.natureserve.org/Taxon/ELEMENT_GLOBAL.2.147391			G3G4	G3	1996-10-07
723141	CES203.375	East Gulf Coastal Plain Near-Coast Pine Flatwoods	https://explorer.natureserve.org/Taxon/ELEMENT_GLOBAL.2.723141	130357	plant	Dicots	PDSAR02084	Standard	Sarracenia alabamensis ssp. wherryi	Wherry's pitcherplant	https://explorer.natureserve.org/Taxon/ELEMENT_GLOBAL.2.130357			G3T3	T3	2006-01-27
723141	CES203.375	East Gulf Coastal Plain Near-Coast Pine Flatwoods	https://explorer.natureserve.org/Taxon/ELEMENT_GLOBAL.2.723141	149341	plant	Dicots	PDSAR02030	Standard	Sarracenia leucophylla	crimson pitcherplant	https://explorer.natureserve.org/Taxon/ELEMENT_GLOBAL.2.149341			G3	G3	2018-09-10
723141	CES203.375	East Gulf Coastal Plain Near-Coast Pine Flatwoods	https://explorer.natureserve.org/Taxon/ELEMENT_GLOBAL.2.723141	148190	plant	Dicots	PDSAR02075	Standard	Sarracenia rosea	purple pitcherplant	https://explorer.natureserve.org/Taxon/ELEMENT_GLOBAL.2.148190			G5T3	T3	2002-08-05
723141	CES203.375	East Gulf Coastal Plain Near-Coast Pine Flatwoods	https://explorer.natureserve.org/Taxon/ELEMENT_GLOBAL.2.723141	150877	plant	Monocots	PMLIL1S010	Standard	Schoenolirion albiflorum	white sunnybell	https://explorer.natureserve.org/Taxon/ELEMENT_GLOBAL.2.150877			G3	G3	1999-05-16
723141	CES203.375	East Gulf Coastal Plain Near-Coast Pine Flatwoods	https://explorer.natureserve.org/Taxon/ELEMENT_GLOBAL.2.723141	139891	plant	Dicots	PDLAM1U0H0	Standard	Scutellaria floridana	Florida skullcap	https://explorer.natureserve.org/Taxon/ELEMENT_GLOBAL.2.139891	T	Threatened	G2	G2	2019-06-11
723141	CES203.375	East Gulf Coastal Plain Near-Coast Pine Flatwoods	https://explorer.natureserve.org/Taxon/ELEMENT_GLOBAL.2.723141	131502	plant	Dicots	PDLOG08020	Nonstandard	Spigelia gentianoides	purpleflower pinkroot	https://explorer.natureserve.org/Taxon/ELEMENT_GLOBAL.2.131502	E	Endangered	G1	G1	2001-06-12
723141	CES203.375	East Gulf Coastal Plain Near-Coast Pine Flatwoods	https://explorer.natureserve.org/Taxon/ELEMENT_GLOBAL.2.723141	158620	plant	Dicots	PDLOG08040	Nonstandard	Spigelia loganioides	Florida pinkroot	https://explorer.natureserve.org/Taxon/ELEMENT_GLOBAL.2.158620			G2Q	G2	2002-05-06
723141	CES203.375	East Gulf Coastal Plain Near-Coast Pine Flatwoods	https://explorer.natureserve.org/Taxon/ELEMENT_GLOBAL.2.723141	143352	plant	Monocots	PMORC2B032	Standard	Spiranthes brevilabris	Texas ladies'-tresses	https://explorer.natureserve.org/Taxon/ELEMENT_GLOBAL.2.143352			G1G2	G1	2014-07-02
723141	CES203.375	East Gulf Coastal Plain Near-Coast Pine Flatwoods	https://explorer.natureserve.org/Taxon/ELEMENT_GLOBAL.2.723141	130391	plant	Monocots	PMORC2B031	Standard	Spiranthes floridana	Florida ladies'-tresses	https://explorer.natureserve.org/Taxon/ELEMENT_GLOBAL.2.130391			G1	G1	2015-01-05
723141	CES203.375	East Gulf Coastal Plain Near-Coast Pine Flatwoods	https://explorer.natureserve.org/Taxon/ELEMENT_GLOBAL.2.723141	143805	plant	Monocots	PMORC2B0G0	Standard	Spiranthes longilabris	giantspiral ladies'-tresses	https://explorer.natureserve.org/Taxon/ELEMENT_GLOBAL.2.143805			G3	G3	1998-04-01
723141	CES203.375	East Gulf Coastal Plain Near-Coast Pine Flatwoods	https://explorer.natureserve.org/Taxon/ELEMENT_GLOBAL.2.723141	157990	plant	Monocots	PMPOA5V090	Standard	Sporobolus curtissii	Curtiss' dropseed	https://explorer.natureserve.org/Taxon/ELEMENT_GLOBAL.2.157990			G3	G3	2000-06-23
723141	CES203.375	East Gulf Coastal Plain Near-Coast Pine Flatwoods	https://explorer.natureserve.org/Taxon/ELEMENT_GLOBAL.2.723141	138339	plant	Monocots	PMPOA5V0C0	Standard	Sporobolus floridanus	Florida dropseed	https://explorer.natureserve.org/Taxon/ELEMENT_GLOBAL.2.138339			G3	G3	1999-05-07
723141	CES203.375	East Gulf Coastal Plain Near-Coast Pine Flatwoods	https://explorer.natureserve.org/Taxon/ELEMENT_GLOBAL.2.723141	136921	plant	Monocots	PMPOA5V0U0	Standard	Sporobolus teretifolius	wireleaf dropseed	https://explorer.natureserve.org/Taxon/ELEMENT_GLOBAL.2.136921			G2	G2	2008-07-03
723141	CES203.375	East Gulf Coastal Plain Near-Coast Pine Flatwoods	https://explorer.natureserve.org/Taxon/ELEMENT_GLOBAL.2.723141	158417	plant	Dicots	PDLAM1W010	Standard	Stachydeoma graveolens	mock pennyroyal	https://explorer.natureserve.org/Taxon/ELEMENT_GLOBAL.2.158417			G2G3	G2	2015-06-25
723141	CES203.375	East Gulf Coastal Plain Near-Coast Pine Flatwoods	https://explorer.natureserve.org/Taxon/ELEMENT_GLOBAL.2.723141	137457	plant	Dicots	PDRAN0M040	Standard	Thalictrum cooleyi	Cooley's meadowrue	https://explorer.natureserve.org/Taxon/ELEMENT_GLOBAL.2.137457	E	Endangered	G1	G1	2019-11-04
723141	CES203.375	East Gulf Coastal Plain Near-Coast Pine Flatwoods	https://explorer.natureserve.org/Taxon/ELEMENT_GLOBAL.2.723141	153669	plant	Monocots	PMPOA65040	Standard	Tridens carolinianus	Carolina fluffgrass	https://explorer.natureserve.org/Taxon/ELEMENT_GLOBAL.2.153669			G3G4	G3	2005-01-13
723141	CES203.375	East Gulf Coastal Plain Near-Coast Pine Flatwoods	https://explorer.natureserve.org/Taxon/ELEMENT_GLOBAL.2.723141	142794	plant	Monocots	PMXYR010T0	Standard	Xyris chapmanii	Chapman's yelloweyed grass	https://explorer.natureserve.org/Taxon/ELEMENT_GLOBAL.2.142794			G3	G3	2018-03-20
723141	CES203.375	East Gulf Coastal Plain Near-Coast Pine Flatwoods	https://explorer.natureserve.org/Taxon/ELEMENT_GLOBAL.2.723141	128853	plant	Monocots	PMXYR01070	Standard	Xyris drummondii	Drummond's yelloweyed grass	https://explorer.natureserve.org/Taxon/ELEMENT_GLOBAL.2.128853			G3G4	G3	2018-03-21
723141	CES203.375	East Gulf Coastal Plain Near-Coast Pine Flatwoods	https://explorer.natureserve.org/Taxon/ELEMENT_GLOBAL.2.723141	155903	plant	Monocots	PMXYR010B0	Standard	Xyris isoetifolia	quillwort yelloweyed grass	https://explorer.natureserve.org/Taxon/ELEMENT_GLOBAL.2.155903			G1	G1	2015-06-11
723141	CES203.375	East Gulf Coastal Plain Near-Coast Pine Flatwoods	https://explorer.natureserve.org/Taxon/ELEMENT_GLOBAL.2.723141	149968	plant	Monocots	PMXYR010R0	Standard	Xyris louisianica	Louisiana yelloweyed grass	https://explorer.natureserve.org/Taxon/ELEMENT_GLOBAL.2.149968			G2G3	G2	2018-10-10
723141	CES203.375	East Gulf Coastal Plain Near-Coast Pine Flatwoods	https://explorer.natureserve.org/Taxon/ELEMENT_GLOBAL.2.723141	151523	plant	Monocots	PMXYR010H0	Provisional	Xyris scabrifolia	Harper's yelloweyed grass	https://explorer.natureserve.org/Taxon/ELEMENT_GLOBAL.2.151523			G3	G3	1997-09-23
723141	CES203.375	East Gulf Coastal Plain Near-Coast Pine Flatwoods	https://explorer.natureserve.org/Taxon/ELEMENT_GLOBAL.2.723141	133517	plant	Monocots	PMXYR010J0	Standard	Xyris serotina	acidswamp yelloweyed grass	https://explorer.natureserve.org/Taxon/ELEMENT_GLOBAL.2.133517			G3G4	G3	2002-10-14
723141	CES203.375	East Gulf Coastal Plain Near-Coast Pine Flatwoods	https://explorer.natureserve.org/Taxon/ELEMENT_GLOBAL.2.723141	802300	animal	Amphibians	AAAAA01210	Standard	Ambystoma bishopi	feticulated flatwoods salamander	https://explorer.natureserve.org/Taxon/ELEMENT_GLOBAL.2.802300	E	Endangered	G2	G2	2014-02-11
723141	CES203.375	East Gulf Coastal Plain Near-Coast Pine Flatwoods	https://explorer.natureserve.org/Taxon/ELEMENT_GLOBAL.2.723141	802301	animal	Amphibians	AAAAA01030	Standard	Ambystoma cingulatum	frosted flatwoods salamander	https://explorer.natureserve.org/Taxon/ELEMENT_GLOBAL.2.802301	T	Threatened	G2	G2	2014-02-11
723141	CES203.375	East Gulf Coastal Plain Near-Coast Pine Flatwoods	https://explorer.natureserve.org/Taxon/ELEMENT_GLOBAL.2.723141	103378	animal	Birds	ABPAV06010	Standard	Aphelocoma coerulescens	florida scrub-jay	https://explorer.natureserve.org/Taxon/ELEMENT_GLOBAL.2.103378	T	Threatened	G2?	G2	2018-12-14
723141	CES203.375	East Gulf Coastal Plain Near-Coast Pine Flatwoods	https://explorer.natureserve.org/Taxon/ELEMENT_GLOBAL.2.723141	110938	animal	Butterflies and Skippers	IILEP79050	Standard	Atrytonopsis loammi	loammi skipper	https://explorer.natureserve.org/Taxon/ELEMENT_GLOBAL.2.110938			G2	G2	2020-04-21
723141	CES203.375	East Gulf Coastal Plain Near-Coast Pine Flatwoods	https://explorer.natureserve.org/Taxon/ELEMENT_GLOBAL.2.723141	112974	animal	Butterflies and Skippers	IILEPE2132	Standard	Callophrys gryneus sweadneri	florida olive hairstreak	https://explorer.natureserve.org/Taxon/ELEMENT_GLOBAL.2.112974			G5T2	T2	1998-09-01
723141	CES203.375	East Gulf Coastal Plain Near-Coast Pine Flatwoods	https://explorer.natureserve.org/Taxon/ELEMENT_GLOBAL.2.723141	118443	animal	Terrestrial Snails	IMGAS96080	Standard	Daedalochila hausmani	dixie liptooth	https://explorer.natureserve.org/Taxon/ELEMENT_GLOBAL.2.118443			G2	G2	2002-10-08
723141	CES203.375	East Gulf Coastal Plain Near-Coast Pine Flatwoods	https://explorer.natureserve.org/Taxon/ELEMENT_GLOBAL.2.723141	118958	animal	Terrestrial Snails	IMGAS43020	Standard	Drymaeus dormani	manatee treesnail	https://explorer.natureserve.org/Taxon/ELEMENT_GLOBAL.2.118958			G2G3	G2	2002-10-08
723141	CES203.375	East Gulf Coastal Plain Near-Coast Pine Flatwoods	https://explorer.natureserve.org/Taxon/ELEMENT_GLOBAL.2.723141	102208	animal	Reptiles	ARADB11020	Standard	Drymarchon couperi	eastern indigo snake	https://explorer.natureserve.org/Taxon/ELEMENT_GLOBAL.2.102208	T	Threatened	G3	G3	2014-02-24
723141	CES203.375	East Gulf Coastal Plain Near-Coast Pine Flatwoods	https://explorer.natureserve.org/Taxon/ELEMENT_GLOBAL.2.723141	103433	animal	Birds	ABNYF07060	Standard	Dryobates borealis	red-cockaded woodpecker	https://explorer.natureserve.org/Taxon/ELEMENT_GLOBAL.2.103433	E, PT	Endangered; Proposed threatened	G3	G3	2018-12-12
723141	CES203.375	East Gulf Coastal Plain Near-Coast Pine Flatwoods	https://explorer.natureserve.org/Taxon/ELEMENT_GLOBAL.2.723141	105196	animal	Turtles	ARAAF01030	Standard	Gopherus polyphemus	gopher tortoise	https://explorer.natureserve.org/Taxon/ELEMENT_GLOBAL.2.105196	T, C	Threatened; Candidate	G3	G3	2014-02-25
723141	CES203.375	East Gulf Coastal Plain Near-Coast Pine Flatwoods	https://explorer.natureserve.org/Taxon/ELEMENT_GLOBAL.2.723141	111039	animal	Caddisflies	IITRI40260	Standard	Hydroptila wakulla	wakulla springs varicolored microcaddisfly	https://explorer.natureserve.org/Taxon/ELEMENT_GLOBAL.2.111039			G2	G2	2011-07-11
723141	CES203.375	East Gulf Coastal Plain Near-Coast Pine Flatwoods	https://explorer.natureserve.org/Taxon/ELEMENT_GLOBAL.2.723141	105963	animal	Amphibians	AAABH01270	Standard	Lithobates capito	carolina gopher frog	https://explorer.natureserve.org/Taxon/ELEMENT_GLOBAL.2.105963			G2G3	G2	2020-07-06
723141	CES203.375	East Gulf Coastal Plain Near-Coast Pine Flatwoods	https://explorer.natureserve.org/Taxon/ELEMENT_GLOBAL.2.723141	103781	animal	Amphibians	AAABH01310	Standard	Lithobates sevosus	dusky gopher frog	https://explorer.natureserve.org/Taxon/ELEMENT_GLOBAL.2.103781	E	Endangered	G1	G1	2018-11-21
723141	CES203.375	East Gulf Coastal Plain Near-Coast Pine Flatwoods	https://explorer.natureserve.org/Taxon/ELEMENT_GLOBAL.2.723141	106667	animal	Grasshoppers	IIORT01550	Standard	Melanoplus apalachicolae	apalachicola grasshopper	https://explorer.natureserve.org/Taxon/ELEMENT_GLOBAL.2.106667			G1	G1	2013-12-31
723141	CES203.375	East Gulf Coastal Plain Near-Coast Pine Flatwoods	https://explorer.natureserve.org/Taxon/ELEMENT_GLOBAL.2.723141	107568	animal	Other Beetles	IICOL18030	Standard	Mycotrupes gaigei	north peninsular mycotrupes beetle	https://explorer.natureserve.org/Taxon/ELEMENT_GLOBAL.2.107568			G2G3	G2	2014-09-30
723141	CES203.375	East Gulf Coastal Plain Near-Coast Pine Flatwoods	https://explorer.natureserve.org/Taxon/ELEMENT_GLOBAL.2.723141	101322	animal	Amphibians	AAAAF01020	Standard	Notophthalmus perstriatus	striped newt	https://explorer.natureserve.org/Taxon/ELEMENT_GLOBAL.2.101322			G2G3	G2	2014-02-19
723141	CES203.375	East Gulf Coastal Plain Near-Coast Pine Flatwoods	https://explorer.natureserve.org/Taxon/ELEMENT_GLOBAL.2.723141	105336	animal	Reptiles	ARACB02040	Standard	Ophisaurus mimicus	mimic glass lizard	https://explorer.natureserve.org/Taxon/ELEMENT_GLOBAL.2.105336			G3	G3	2005-05-13
723141	CES203.375	East Gulf Coastal Plain Near-Coast Pine Flatwoods	https://explorer.natureserve.org/Taxon/ELEMENT_GLOBAL.2.723141	104357	animal	Reptiles	ARADB26013	Standard	Pituophis melanoleucus mugitus	florida pinesnake	https://explorer.natureserve.org/Taxon/ELEMENT_GLOBAL.2.104357			G4T3	T3	2014-02-26
723141	CES203.375	East Gulf Coastal Plain Near-Coast Pine Flatwoods	https://explorer.natureserve.org/Taxon/ELEMENT_GLOBAL.2.723141	107931	animal	Crayfishes	ICMAL14490	Standard	Procambarus econfinae	panama city crayfish	https://explorer.natureserve.org/Taxon/ELEMENT_GLOBAL.2.107931	PT	Proposed threatened	G1G2	G1	2014-06-04
723141	CES203.375	East Gulf Coastal Plain Near-Coast Pine Flatwoods	https://explorer.natureserve.org/Taxon/ELEMENT_GLOBAL.2.723141	806087	animal	Other Beetles	IICOLAA050	Standard	Selonodon ferrugineus	rusty cebrionid beetle	https://explorer.natureserve.org/Taxon/ELEMENT_GLOBAL.23.30357			G2	G2	2011-07-11
723140	CES203.376	Southern Atlantic Coastal Plain Fresh and Oligohaline Tidal Marsh	https://explorer.natureserve.org/Taxon/ELEMENT_GLOBAL.2.723140	129236	plant	Dicots	PDLAU07020	Standard	Lindera melissifolia	southern spicebush	https://explorer.natureserve.org/Taxon/ELEMENT_GLOBAL.2.129236	E	Endangered	G3	G3	2015-10-29
723140	CES203.376	Southern Atlantic Coastal Plain Fresh and Oligohaline Tidal Marsh	https://explorer.natureserve.org/Taxon/ELEMENT_GLOBAL.2.723140	155204	plant	Dicots	PDAPI1Y060	Standard	Ptilimnium ahlesii	Ahles' mock bishopweed	https://explorer.natureserve.org/Taxon/ELEMENT_GLOBAL.2.155204			G1	G1	1999-09-27
723140	CES203.376	Southern Atlantic Coastal Plain Fresh and Oligohaline Tidal Marsh	https://explorer.natureserve.org/Taxon/ELEMENT_GLOBAL.2.723140	150212	plant	Monocots	PMCYP0N1R0	Standard	Rhynchospora pleiantha	coastal beaksedge	https://explorer.natureserve.org/Taxon/ELEMENT_GLOBAL.2.150212			G2G3	G2	2009-03-10
723140	CES203.376	Southern Atlantic Coastal Plain Fresh and Oligohaline Tidal Marsh	https://explorer.natureserve.org/Taxon/ELEMENT_GLOBAL.2.723140	161174	plant	Dicots	PDRAN0M0B0	Standard	Thalictrum macrostylum	piedmont meadowrue	https://explorer.natureserve.org/Taxon/ELEMENT_GLOBAL.2.161174			G3G4	G3	2002-10-28
723140	CES203.376	Southern Atlantic Coastal Plain Fresh and Oligohaline Tidal Marsh	https://explorer.natureserve.org/Taxon/ELEMENT_GLOBAL.2.723140	110350	animal	Terrestrial Snails	IMGAS66050	Standard	Catinella pugilator	weedpatch ambersnail	https://explorer.natureserve.org/Taxon/ELEMENT_GLOBAL.2.110350			G1G2	G1	2006-12-13
723140	CES203.376	Southern Atlantic Coastal Plain Fresh and Oligohaline Tidal Marsh	https://explorer.natureserve.org/Taxon/ELEMENT_GLOBAL.2.723140	106423	animal	Fishes - Freshwater and Anadromous Bony, Cartilaginous; Lampreys	AFCQB09050	Standard	Elassoma boehlkei	carolina pygmy sunfish	https://explorer.natureserve.org/Taxon/ELEMENT_GLOBAL.2.106423			G2	G2	2011-11-29
723140	CES203.376	Southern Atlantic Coastal Plain Fresh and Oligohaline Tidal Marsh	https://explorer.natureserve.org/Taxon/ELEMENT_GLOBAL.2.723140	112560	animal	Freshwater Mussels	IMBIV14130	Standard	Elliptio folliculata	pod lance	https://explorer.natureserve.org/Taxon/ELEMENT_GLOBAL.2.112560			G2G3	G2	2019-01-19
723140	CES203.376	Southern Atlantic Coastal Plain Fresh and Oligohaline Tidal Marsh	https://explorer.natureserve.org/Taxon/ELEMENT_GLOBAL.2.723140	110240	animal	Freshwater Mussels	IMBIV35260	Standard	Pleurobema pyriforme	oval pigtoe	https://explorer.natureserve.org/Taxon/ELEMENT_GLOBAL.2.110240	E	Endangered	G2	G2	2014-01-15
723140	CES203.376	Southern Atlantic Coastal Plain Fresh and Oligohaline Tidal Marsh	https://explorer.natureserve.org/Taxon/ELEMENT_GLOBAL.2.723140	120878	animal	Butterflies and Skippers	IILEP71020	Standard	Problema bulenta	rare skipper	https://explorer.natureserve.org/Taxon/ELEMENT_GLOBAL.2.120878			G3	G3	2019-08-10
723140	CES203.376	Southern Atlantic Coastal Plain Fresh and Oligohaline Tidal Marsh	https://explorer.natureserve.org/Taxon/ELEMENT_GLOBAL.2.723140	103099	animal	Mammals	AMAKA01010	Standard	Trichechus manatus	west indian manatee	https://explorer.natureserve.org/Taxon/ELEMENT_GLOBAL.2.103099	T	Threatened	G2G3	G2	2020-10-02
723137	CES203.379	West Gulf Coastal Plain Southern Calcareous Prairie	https://explorer.natureserve.org/Taxon/ELEMENT_GLOBAL.2.723137	149828	plant	Dicots	PDAPO030C0	Standard	Amsonia ludoviciana	Louisiana bluestar	https://explorer.natureserve.org/Taxon/ELEMENT_GLOBAL.2.149828			G3	G3	1999-04-13
723137	CES203.379	West Gulf Coastal Plain Southern Calcareous Prairie	https://explorer.natureserve.org/Taxon/ELEMENT_GLOBAL.2.723137	154891	plant	Monocots	PMORC27010	Standard	Pteroglossaspis ecristata	giant orchid	https://explorer.natureserve.org/Taxon/ELEMENT_GLOBAL.2.154891			G2G3	G2	2013-12-02
723136	CES203.380	Florida Dry Prairie	https://explorer.natureserve.org/Taxon/ELEMENT_GLOBAL.2.723136	135596	plant	Dicots	PDERI05010	Standard	Bejaria racemosa	tarflower	https://explorer.natureserve.org/Taxon/ELEMENT_GLOBAL.2.135596			G3G4	G3	1993-01-08
723136	CES203.380	Florida Dry Prairie	https://explorer.natureserve.org/Taxon/ELEMENT_GLOBAL.2.723136	138609	plant	Monocots	PMORC0C020	Standard	Calopogon multiflorus	manyflower grasspink	https://explorer.natureserve.org/Taxon/ELEMENT_GLOBAL.2.138609			G2G3	G2	2014-07-28
723136	CES203.380	Florida Dry Prairie	https://explorer.natureserve.org/Taxon/ELEMENT_GLOBAL.2.723136	139820	plant	Dicots	PDANN03010	Standard	Deeringothamnus pulchellus	royal false pawpaw	https://explorer.natureserve.org/Taxon/ELEMENT_GLOBAL.2.139820	E	Endangered	G1	G1	2000-03-28
723136	CES203.380	Florida Dry Prairie	https://explorer.natureserve.org/Taxon/ELEMENT_GLOBAL.2.723136	154891	plant	Monocots	PMORC27010	Standard	Pteroglossaspis ecristata	giant orchid	https://explorer.natureserve.org/Taxon/ELEMENT_GLOBAL.2.154891			G2G3	G2	2013-12-02
723136	CES203.380	Florida Dry Prairie	https://explorer.natureserve.org/Taxon/ELEMENT_GLOBAL.2.723136	132621	plant	Monocots	PMPOA5D0B0	Standard	Schizachyrium scoparium var. stoloniferum	creeping bluestem	https://explorer.natureserve.org/Taxon/ELEMENT_GLOBAL.2.132621			G3G4Q	G3	1988-08-04
723136	CES203.380	Florida Dry Prairie	https://explorer.natureserve.org/Taxon/ELEMENT_GLOBAL.2.723136	102168	animal	Birds	ABPBXA0022	Standard	Ammodramus savannarum floridanus	florida grasshopper sparrow	https://explorer.natureserve.org/Taxon/ELEMENT_GLOBAL.2.102168	E	Endangered	G5T1	T1	2018-06-07
723136	CES203.380	Florida Dry Prairie	https://explorer.natureserve.org/Taxon/ELEMENT_GLOBAL.2.723136	105912	animal	Birds	ABNMK01012	Standard	Antigone canadensis pratensis	florida sandhill crane	https://explorer.natureserve.org/Taxon/ELEMENT_GLOBAL.2.105912			G5T2	T2	2017-12-07
723136	CES203.380	Florida Dry Prairie	https://explorer.natureserve.org/Taxon/ELEMENT_GLOBAL.2.723136	102493	animal	Birds	ABNSB10011	Standard	Athene cunicularia floridana	florida burrowing owl	https://explorer.natureserve.org/Taxon/ELEMENT_GLOBAL.2.102493			G4T3	T3	2007-03-13
723136	CES203.380	Florida Dry Prairie	https://explorer.natureserve.org/Taxon/ELEMENT_GLOBAL.2.723136	101183	animal	Mammals	AMAJH04011	Standard	Puma concolor coryi	florida panther	https://explorer.natureserve.org/Taxon/ELEMENT_GLOBAL.2.101183	E	Endangered	G5T1	T1	1998-04-03
723134	CES203.382	Central Florida Pine Flatwoods	https://explorer.natureserve.org/Taxon/ELEMENT_GLOBAL.2.723134	138609	plant	Monocots	PMORC0C020	Standard	Calopogon multiflorus	manyflower grasspink	https://explorer.natureserve.org/Taxon/ELEMENT_GLOBAL.2.138609			G2G3	G2	2014-07-28
723134	CES203.382	Central Florida Pine Flatwoods	https://explorer.natureserve.org/Taxon/ELEMENT_GLOBAL.2.723134	140045	plant	Dicots	PDFAB1A1V0	Standard	Dalea adenopoda	Tampa prairie clover	https://explorer.natureserve.org/Taxon/ELEMENT_GLOBAL.2.140045			G2G3	G2	1993-09-27
723134	CES203.382	Central Florida Pine Flatwoods	https://explorer.natureserve.org/Taxon/ELEMENT_GLOBAL.2.723134	130534	plant	Dicots	PDAST4G010	Standard	Hartwrightia floridana	Florida hartwrightia	https://explorer.natureserve.org/Taxon/ELEMENT_GLOBAL.2.130534			G2	G2	2009-05-12
723134	CES203.382	Central Florida Pine Flatwoods	https://explorer.natureserve.org/Taxon/ELEMENT_GLOBAL.2.723134	135050	plant	Dicots	PDCIS04030	Standard	Lechea divaricata	drysand pinweed	https://explorer.natureserve.org/Taxon/ELEMENT_GLOBAL.2.135050			G2	G2	1997-12-30
723134	CES203.382	Central Florida Pine Flatwoods	https://explorer.natureserve.org/Taxon/ELEMENT_GLOBAL.2.723134	131929	plant	Monocots	PMPOA4K010	Standard	Panicum abscissum	cutthroat grass	https://explorer.natureserve.org/Taxon/ELEMENT_GLOBAL.2.131929			G3	G3	1999-06-23
723134	CES203.382	Central Florida Pine Flatwoods	https://explorer.natureserve.org/Taxon/ELEMENT_GLOBAL.2.723134	129312	plant	Dicots	PDLAU0B050	Standard	Persea humilis	silk bay	https://explorer.natureserve.org/Taxon/ELEMENT_GLOBAL.2.129312			G3	G3	1988-11-01
723134	CES203.382	Central Florida Pine Flatwoods	https://explorer.natureserve.org/Taxon/ELEMENT_GLOBAL.2.723134	141093	plant	Monocots	PMORC1Y100	Standard	Platanthera chapmanii	Chapman's fringed orchid	https://explorer.natureserve.org/Taxon/ELEMENT_GLOBAL.2.141093			G2	G2	2014-08-07
723134	CES203.382	Central Florida Pine Flatwoods	https://explorer.natureserve.org/Taxon/ELEMENT_GLOBAL.2.723134	161450	plant	Dicots	PDFAB3F080	Standard	Rhynchosia michauxii	Michaux's snoutbean	https://explorer.natureserve.org/Taxon/ELEMENT_GLOBAL.2.161450			G3?	G3	1996-07-17
723134	CES203.382	Central Florida Pine Flatwoods	https://explorer.natureserve.org/Taxon/ELEMENT_GLOBAL.2.723134	156913	plant	Dicots	PDSPT0G020	Standard	Sideroxylon tenax	tough bully	https://explorer.natureserve.org/Taxon/ELEMENT_GLOBAL.2.156913			G3?	G3	1990-03-12
723134	CES203.382	Central Florida Pine Flatwoods	https://explorer.natureserve.org/Taxon/ELEMENT_GLOBAL.2.723134	157990	plant	Monocots	PMPOA5V090	Standard	Sporobolus curtissii	Curtiss' dropseed	https://explorer.natureserve.org/Taxon/ELEMENT_GLOBAL.2.157990			G3	G3	2000-06-23
723134	CES203.382	Central Florida Pine Flatwoods	https://explorer.natureserve.org/Taxon/ELEMENT_GLOBAL.2.723134	138339	plant	Monocots	PMPOA5V0C0	Standard	Sporobolus floridanus	Florida dropseed	https://explorer.natureserve.org/Taxon/ELEMENT_GLOBAL.2.138339			G3	G3	1999-05-07
723134	CES203.382	Central Florida Pine Flatwoods	https://explorer.natureserve.org/Taxon/ELEMENT_GLOBAL.2.723134	160464	plant	Dicots	PDAST9R080	Standard	Verbesina heterophylla	diverseleaf crownbeard	https://explorer.natureserve.org/Taxon/ELEMENT_GLOBAL.2.160464			G2	G2	1997-12-24
723134	CES203.382	Central Florida Pine Flatwoods	https://explorer.natureserve.org/Taxon/ELEMENT_GLOBAL.2.723134	105196	animal	Turtles	ARAAF01030	Standard	Gopherus polyphemus	gopher tortoise	https://explorer.natureserve.org/Taxon/ELEMENT_GLOBAL.2.105196	T, C	Threatened; Candidate	G3	G3	2014-02-25
723134	CES203.382	Central Florida Pine Flatwoods	https://explorer.natureserve.org/Taxon/ELEMENT_GLOBAL.2.723134	101602	animal	Reptiles	ARACA01010	Standard	Rhineura floridana	florida wormlizard	https://explorer.natureserve.org/Taxon/ELEMENT_GLOBAL.2.101602			G3G4	G3	2014-02-05
723134	CES203.382	Central Florida Pine Flatwoods	https://explorer.natureserve.org/Taxon/ELEMENT_GLOBAL.2.723134	100784	animal	Reptiles	ARACF14160	Standard	Sceloporus woodi	florida scrub lizard	https://explorer.natureserve.org/Taxon/ELEMENT_GLOBAL.2.100784			G2G3	G2	2020-06-02
723122	CES203.464	Central and South Texas Coastal Fringe Forest and Woodland	https://explorer.natureserve.org/Taxon/ELEMENT_GLOBAL.2.723122	157803	plant	Monocots	PMCYP0C030	Standard	Fuirena longa	coastal plain umbrella-sedge	https://explorer.natureserve.org/Taxon/ELEMENT_GLOBAL.2.157803			G3G4	G3	1993-09-27
723122	CES203.464	Central and South Texas Coastal Fringe Forest and Woodland	https://explorer.natureserve.org/Taxon/ELEMENT_GLOBAL.2.723122	105385	animal	Mammals	AMAFC02070	Standard	Geomys knoxjonesi	knox jones's pocket gopher	https://explorer.natureserve.org/Taxon/ELEMENT_GLOBAL.2.105385			G3Q	G3	2006-03-27
723108	CES203.478	Southern Coastal Plain Blackland Prairie and Woodland	https://explorer.natureserve.org/Taxon/ELEMENT_GLOBAL.2.723108	135466	plant	Dicots	PDROS0H540	Standard	Crataegus triflora	threeflower hawthorn	https://explorer.natureserve.org/Taxon/ELEMENT_GLOBAL.2.135466			G2G3	G2	2008-07-11
723108	CES203.478	Southern Coastal Plain Blackland Prairie and Woodland	https://explorer.natureserve.org/Taxon/ELEMENT_GLOBAL.2.723108	147955	plant	Dicots	PDACA0J0H0	Standard	Ruellia purshiana	Pursh's wild petunia	https://explorer.natureserve.org/Taxon/ELEMENT_GLOBAL.2.147955			G3	G3	2003-01-26
723108	CES203.478	Southern Coastal Plain Blackland Prairie and Woodland	https://explorer.natureserve.org/Taxon/ELEMENT_GLOBAL.2.723108	128169	plant	Monocots	PMORC2B0K0	Standard	Spiranthes magnicamporum	Great Plains ladies'-tresses	https://explorer.natureserve.org/Taxon/ELEMENT_GLOBAL.2.128169			G3G4	G3	2016-07-04
723095	CES203.491	Central Florida Wet Prairie and Herbaceous Seep	https://explorer.natureserve.org/Taxon/ELEMENT_GLOBAL.2.723095	135270	plant	Dicots	PDSCR01100	Standard	Agalinis filicaulis	Jackson false foxglove	https://explorer.natureserve.org/Taxon/ELEMENT_GLOBAL.2.135270			G3G4	G3	1988-06-30
723095	CES203.491	Central Florida Wet Prairie and Herbaceous Seep	https://explorer.natureserve.org/Taxon/ELEMENT_GLOBAL.2.723095	140256	plant	Dicots	PDACA0A021	Standard	Elytraria caroliniensis var. angustifolia	Carolina scalystem	https://explorer.natureserve.org/Taxon/ELEMENT_GLOBAL.2.140256			G4T2	T2	1997-12-22
723095	CES203.491	Central Florida Wet Prairie and Herbaceous Seep	https://explorer.natureserve.org/Taxon/ELEMENT_GLOBAL.2.723095	130534	plant	Dicots	PDAST4G010	Standard	Hartwrightia floridana	Florida hartwrightia	https://explorer.natureserve.org/Taxon/ELEMENT_GLOBAL.2.130534			G2	G2	2009-05-12
723095	CES203.491	Central Florida Wet Prairie and Herbaceous Seep	https://explorer.natureserve.org/Taxon/ELEMENT_GLOBAL.2.723095	140722	plant	Dicots	PDCLU030L0	Standard	Hypericum edisonianum	Arcadian St. Johnswort	https://explorer.natureserve.org/Taxon/ELEMENT_GLOBAL.2.140722			G2	G2	1997-12-29
723095	CES203.491	Central Florida Wet Prairie and Herbaceous Seep	https://explorer.natureserve.org/Taxon/ELEMENT_GLOBAL.2.723095	148260	plant	Dicots	PDONA0B060	Standard	Ludwigia curtissii	Curtiss' primrose-willow	https://explorer.natureserve.org/Taxon/ELEMENT_GLOBAL.2.148260			G3G4	G3	2002-10-25
723095	CES203.491	Central Florida Wet Prairie and Herbaceous Seep	https://explorer.natureserve.org/Taxon/ELEMENT_GLOBAL.2.723095	131929	plant	Monocots	PMPOA4K010	Standard	Panicum abscissum	cutthroat grass	https://explorer.natureserve.org/Taxon/ELEMENT_GLOBAL.2.131929			G3	G3	1999-06-23
723095	CES203.491	Central Florida Wet Prairie and Herbaceous Seep	https://explorer.natureserve.org/Taxon/ELEMENT_GLOBAL.2.723095	150946	plant	Monocots	PMORC1Y0C0	Standard	Platanthera integra	yellow fringeless orchid	https://explorer.natureserve.org/Taxon/ELEMENT_GLOBAL.2.150946			G3G4	G3	2018-03-22
723095	CES203.491	Central Florida Wet Prairie and Herbaceous Seep	https://explorer.natureserve.org/Taxon/ELEMENT_GLOBAL.2.723095	101309	animal	Mammals	AMAFF14010	Standard	Neofiber alleni	round-tailed muskrat	https://explorer.natureserve.org/Taxon/ELEMENT_GLOBAL.2.101309			G2	G2	2019-06-19
723090	CES203.496	East Gulf Coastal Plain Interior Upland Longleaf Pine Woodland	https://explorer.natureserve.org/Taxon/ELEMENT_GLOBAL.2.723090	144947	plant	Dicots	PDSCR01020	Standard	Agalinis aphylla	scaleleaf false foxglove	https://explorer.natureserve.org/Taxon/ELEMENT_GLOBAL.2.144947			G3G4	G3	2013-02-01
723090	CES203.496	East Gulf Coastal Plain Interior Upland Longleaf Pine Woodland	https://explorer.natureserve.org/Taxon/ELEMENT_GLOBAL.2.723090	151185	plant	Dicots	PDSCR01070	Standard	Agalinis divaricata	pineland false foxglove	https://explorer.natureserve.org/Taxon/ELEMENT_GLOBAL.2.151185			G3?	G3	1997-04-19
723090	CES203.496	East Gulf Coastal Plain Interior Upland Longleaf Pine Woodland	https://explorer.natureserve.org/Taxon/ELEMENT_GLOBAL.2.723090	137637	plant	Dicots	PDROS03040	Standard	Agrimonia incisa	incised agrimony	https://explorer.natureserve.org/Taxon/ELEMENT_GLOBAL.2.137637			G3	G3	2013-02-08
723090	CES203.496	East Gulf Coastal Plain Interior Upland Longleaf Pine Woodland	https://explorer.natureserve.org/Taxon/ELEMENT_GLOBAL.2.723090	135894	plant	Dicots	PDAPI07090	Standard	Angelica dentata	coastal plain angelica	https://explorer.natureserve.org/Taxon/ELEMENT_GLOBAL.2.135894			G2G3	G2	1999-05-28
723090	CES203.496	East Gulf Coastal Plain Interior Upland Longleaf Pine Woodland	https://explorer.natureserve.org/Taxon/ELEMENT_GLOBAL.2.723090	131312	plant	Monocots	PMPOA0K0P0	Standard	Aristida mohrii	Mohr's threeawn	https://explorer.natureserve.org/Taxon/ELEMENT_GLOBAL.2.131312			G1	G1	1999-05-05
723090	CES203.496	East Gulf Coastal Plain Interior Upland Longleaf Pine Woodland	https://explorer.natureserve.org/Taxon/ELEMENT_GLOBAL.2.723090	159221	plant	Dicots	PDFAB0F580	Standard	Astragalus michauxii	sandhills milkvetch	https://explorer.natureserve.org/Taxon/ELEMENT_GLOBAL.2.159221			G3	G3	1997-12-22
723090	CES203.496	East Gulf Coastal Plain Interior Upland Longleaf Pine Woodland	https://explorer.natureserve.org/Taxon/ELEMENT_GLOBAL.2.723090	132712	plant	Dicots	PDAST0Z020	Standard	Balduina atropurpurea	purpledisk honeycombhead	https://explorer.natureserve.org/Taxon/ELEMENT_GLOBAL.2.132712			G2	G2	2008-06-30
723090	CES203.496	East Gulf Coastal Plain Interior Upland Longleaf Pine Woodland	https://explorer.natureserve.org/Taxon/ELEMENT_GLOBAL.2.723090	157477	plant	Dicots	PDFAB0G020	Standard	Baptisia arachnifera	cobwebby wild indigo	https://explorer.natureserve.org/Taxon/ELEMENT_GLOBAL.2.157477	E	Endangered	G1	G1	2020-02-20
723090	CES203.496	East Gulf Coastal Plain Interior Upland Longleaf Pine Woodland	https://explorer.natureserve.org/Taxon/ELEMENT_GLOBAL.2.723090	133591	plant	Dicots	PDFAB0G0F0	Standard	Baptisia megacarpa	Apalachicola wild indigo	https://explorer.natureserve.org/Taxon/ELEMENT_GLOBAL.2.133591			G2	G2	2015-09-17
723090	CES203.496	East Gulf Coastal Plain Interior Upland Longleaf Pine Woodland	https://explorer.natureserve.org/Taxon/ELEMENT_GLOBAL.2.723090	129280	plant	Dicots	PDFAB0G0M0	Standard	Baptisia simplicifolia	scareweed	https://explorer.natureserve.org/Taxon/ELEMENT_GLOBAL.2.129280			G3	G3	1997-12-22
723090	CES203.496	East Gulf Coastal Plain Interior Upland Longleaf Pine Woodland	https://explorer.natureserve.org/Taxon/ELEMENT_GLOBAL.2.723090	138484	plant	Dicots	PDAST1H0B0	Standard	Brickellia cordifolia	Flyr's brickellbush	https://explorer.natureserve.org/Taxon/ELEMENT_GLOBAL.2.138484			G3	G3	2015-10-05
723090	CES203.496	East Gulf Coastal Plain Interior Upland Longleaf Pine Woodland	https://explorer.natureserve.org/Taxon/ELEMENT_GLOBAL.2.723090	138609	plant	Monocots	PMORC0C020	Standard	Calopogon multiflorus	manyflower grasspink	https://explorer.natureserve.org/Taxon/ELEMENT_GLOBAL.2.138609			G2G3	G2	2014-07-28
723090	CES203.496	East Gulf Coastal Plain Interior Upland Longleaf Pine Woodland	https://explorer.natureserve.org/Taxon/ELEMENT_GLOBAL.2.723090	129708	plant	Dicots	PDCON04020	Standard	Calystegia catesbeiana	Catesby's false bindweed	https://explorer.natureserve.org/Taxon/ELEMENT_GLOBAL.2.129708			G3	G3	1996-11-18
723090	CES203.496	East Gulf Coastal Plain Interior Upland Longleaf Pine Woodland	https://explorer.natureserve.org/Taxon/ELEMENT_GLOBAL.2.723090	123135	plant	Mosses	NBMUS1K040	Standard	Campylopus carolinae	Carolina campylopus moss	https://explorer.natureserve.org/Taxon/ELEMENT_GLOBAL.2.123135			G2	G2	2006-12-13
723090	CES203.496	East Gulf Coastal Plain Interior Upland Longleaf Pine Woodland	https://explorer.natureserve.org/Taxon/ELEMENT_GLOBAL.2.723090	138565	plant	Dicots	PDLAM08050	Standard	Clinopodium dentatum	Florida calamint	https://explorer.natureserve.org/Taxon/ELEMENT_GLOBAL.2.138565			G3	G3	1983-07-11
723090	CES203.496	East Gulf Coastal Plain Interior Upland Longleaf Pine Woodland	https://explorer.natureserve.org/Taxon/ELEMENT_GLOBAL.2.723090	141904	plant	Dicots	PDFAB0Z010	Standard	Clitoria fragrans	sweetscented pigeonwings	https://explorer.natureserve.org/Taxon/ELEMENT_GLOBAL.2.141904	T	Threatened	G2G3	G2	2020-06-05
723090	CES203.496	East Gulf Coastal Plain Interior Upland Longleaf Pine Woodland	https://explorer.natureserve.org/Taxon/ELEMENT_GLOBAL.2.723090	159260	plant	Dicots	PDLAM0D030	Standard	Conradina glabra	Apalachicola false rosemary	https://explorer.natureserve.org/Taxon/ELEMENT_GLOBAL.2.159260	E	Endangered	G1	G1	1998-11-19
723090	CES203.496	East Gulf Coastal Plain Interior Upland Longleaf Pine Woodland	https://explorer.natureserve.org/Taxon/ELEMENT_GLOBAL.2.723090	159754	plant	Dicots	PDAST2L0D0	Standard	Coreopsis integrifolia	fringeleaf tickseed	https://explorer.natureserve.org/Taxon/ELEMENT_GLOBAL.2.159754			G1G2	G1	2010-09-21
723090	CES203.496	East Gulf Coastal Plain Interior Upland Longleaf Pine Woodland	https://explorer.natureserve.org/Taxon/ELEMENT_GLOBAL.2.723090	152165	plant	Dicots	PDROS0H2S0	Standard	Crataegus lacrimata	Pensacola hawthorn	https://explorer.natureserve.org/Taxon/ELEMENT_GLOBAL.2.152165			G3	G3	1999-06-04
723090	CES203.496	East Gulf Coastal Plain Interior Upland Longleaf Pine Woodland	https://explorer.natureserve.org/Taxon/ELEMENT_GLOBAL.2.723090	156347	plant	Dicots	PDEUP0H0C0	Standard	Croton elliottii	Elliott's croton	https://explorer.natureserve.org/Taxon/ELEMENT_GLOBAL.2.156347			G3	G3	2016-02-09
723090	CES203.496	East Gulf Coastal Plain Interior Upland Longleaf Pine Woodland	https://explorer.natureserve.org/Taxon/ELEMENT_GLOBAL.2.723090	139856	plant	Monocots	PMPOA1T020	Standard	Ctenium floridanum	Florida orangegrass	https://explorer.natureserve.org/Taxon/ELEMENT_GLOBAL.2.139856			G2	G2	2002-04-29
723090	CES203.496	East Gulf Coastal Plain Interior Upland Longleaf Pine Woodland	https://explorer.natureserve.org/Taxon/ELEMENT_GLOBAL.2.723090	129120	plant	Dicots	PDFAB1D100	Standard	Desmodium ochroleucum	cream ticktrefoil	https://explorer.natureserve.org/Taxon/ELEMENT_GLOBAL.2.129120			G2G3	G2	2019-11-13
723090	CES203.496	East Gulf Coastal Plain Interior Upland Longleaf Pine Woodland	https://explorer.natureserve.org/Taxon/ELEMENT_GLOBAL.2.723090	149654	plant	Dicots	PDERI0C010	Standard	Elliottia racemosa	georgiaplume	https://explorer.natureserve.org/Taxon/ELEMENT_GLOBAL.2.149654			G2?	G2	2017-06-29
723090	CES203.496	East Gulf Coastal Plain Interior Upland Longleaf Pine Woodland	https://explorer.natureserve.org/Taxon/ELEMENT_GLOBAL.2.723090	154865	plant	Monocots	PMLIL0Y010	Standard	Harperocallis flava	Harper's beauty	https://explorer.natureserve.org/Taxon/ELEMENT_GLOBAL.2.154865	E	Endangered	G2	G2	2018-04-11
723090	CES203.496	East Gulf Coastal Plain Interior Upland Longleaf Pine Woodland	https://explorer.natureserve.org/Taxon/ELEMENT_GLOBAL.2.723090	136635	plant	Dicots	PDCLU030Z0	Standard	Hypericum lissophloeus	smoothbark St. Johnswort	https://explorer.natureserve.org/Taxon/ELEMENT_GLOBAL.2.136635			G2	G2	2009-07-28
723090	CES203.496	East Gulf Coastal Plain Interior Upland Longleaf Pine Woodland	https://explorer.natureserve.org/Taxon/ELEMENT_GLOBAL.2.723090	129236	plant	Dicots	PDLAU07020	Standard	Lindera melissifolia	southern spicebush	https://explorer.natureserve.org/Taxon/ELEMENT_GLOBAL.2.129236	E	Endangered	G3	G3	2015-10-29
723090	CES203.496	East Gulf Coastal Plain Interior Upland Longleaf Pine Woodland	https://explorer.natureserve.org/Taxon/ELEMENT_GLOBAL.2.723090	144207	plant	Dicots	PDLIN020V1	Standard	Linum sulcatum var. harperi	Harper's flax	https://explorer.natureserve.org/Taxon/ELEMENT_GLOBAL.2.144207			G5T2	T2	1999-05-21
723090	CES203.496	East Gulf Coastal Plain Interior Upland Longleaf Pine Woodland	https://explorer.natureserve.org/Taxon/ELEMENT_GLOBAL.2.723090	135218	plant	Dicots	PDCAM0E050	Standard	Lobelia boykinii	Boykin's lobelia	https://explorer.natureserve.org/Taxon/ELEMENT_GLOBAL.2.135218			G2G3	G2	2009-03-09
723090	CES203.496	East Gulf Coastal Plain Interior Upland Longleaf Pine Woodland	https://explorer.natureserve.org/Taxon/ELEMENT_GLOBAL.2.723090	132306	plant	Dicots	PDMAG02020	Standard	Magnolia ashei	Ashe's magnolia	https://explorer.natureserve.org/Taxon/ELEMENT_GLOBAL.2.132306			G3	G3	2018-07-12
723090	CES203.496	East Gulf Coastal Plain Interior Upland Longleaf Pine Woodland	https://explorer.natureserve.org/Taxon/ELEMENT_GLOBAL.2.723090	150641	plant	Dicots	PDAST68060	Standard	Marshallia ramosa	southern Barbara's buttons	https://explorer.natureserve.org/Taxon/ELEMENT_GLOBAL.2.150641			G2G3	G2	2009-03-09
723090	CES203.496	East Gulf Coastal Plain Interior Upland Longleaf Pine Woodland	https://explorer.natureserve.org/Taxon/ELEMENT_GLOBAL.2.723090	133682	plant	Dicots	PDASC0A0D0	Standard	Matelea floridana	Florida milkvine	https://explorer.natureserve.org/Taxon/ELEMENT_GLOBAL.2.133682			G2	G2	2008-10-18
723090	CES203.496	East Gulf Coastal Plain Interior Upland Longleaf Pine Woodland	https://explorer.natureserve.org/Taxon/ELEMENT_GLOBAL.2.723090	146662	plant	Dicots	PDCAR0L0P0	Standard	Paronychia rugelii	Rugel's nailwort	https://explorer.natureserve.org/Taxon/ELEMENT_GLOBAL.2.146662			G2?	G2	2009-05-27
723090	CES203.496	East Gulf Coastal Plain Interior Upland Longleaf Pine Woodland	https://explorer.natureserve.org/Taxon/ELEMENT_GLOBAL.2.723090	130909	plant	Dicots	PDCAR0L0P1	Standard	Paronychia rugelii var. interior	Rugel's nailwort	https://explorer.natureserve.org/Taxon/ELEMENT_GLOBAL.2.130909			G2?T2?Q	T2	2009-05-27
723090	CES203.496	East Gulf Coastal Plain Interior Upland Longleaf Pine Woodland	https://explorer.natureserve.org/Taxon/ELEMENT_GLOBAL.2.723090	145211	plant	Dicots	PDCAR0L0P2	Standard	Paronychia rugelii var. rugelii	Rugel's nailwort	https://explorer.natureserve.org/Taxon/ELEMENT_GLOBAL.2.145211			G2?T2?	T2	2009-05-27
723090	CES203.496	East Gulf Coastal Plain Interior Upland Longleaf Pine Woodland	https://explorer.natureserve.org/Taxon/ELEMENT_GLOBAL.2.723090	133877	plant	Dicots	PDSCR1L220	Standard	Penstemon dissectus	dissected beardtongue	https://explorer.natureserve.org/Taxon/ELEMENT_GLOBAL.2.133877			G2	G2	2017-06-28
723090	CES203.496	East Gulf Coastal Plain Interior Upland Longleaf Pine Woodland	https://explorer.natureserve.org/Taxon/ELEMENT_GLOBAL.2.723090	159152	plant	Dicots	PDAST75020	Standard	Phoebanthus tenuifolius	pineland false sunflower	https://explorer.natureserve.org/Taxon/ELEMENT_GLOBAL.2.159152			G3	G3	1999-06-15
723090	CES203.496	East Gulf Coastal Plain Interior Upland Longleaf Pine Woodland	https://explorer.natureserve.org/Taxon/ELEMENT_GLOBAL.2.723090	146850	plant	Dicots	PDAST7B040	Standard	Pityopsis flexuosa	zigzag silkgrass	https://explorer.natureserve.org/Taxon/ELEMENT_GLOBAL.2.146850			G3	G3	1997-12-23
723090	CES203.496	East Gulf Coastal Plain Interior Upland Longleaf Pine Woodland	https://explorer.natureserve.org/Taxon/ELEMENT_GLOBAL.2.723090	154891	plant	Monocots	PMORC27010	Standard	Pteroglossaspis ecristata	giant orchid	https://explorer.natureserve.org/Taxon/ELEMENT_GLOBAL.2.154891			G2G3	G2	2013-12-02
723090	CES203.496	East Gulf Coastal Plain Interior Upland Longleaf Pine Woodland	https://explorer.natureserve.org/Taxon/ELEMENT_GLOBAL.2.723090	154443	plant	Dicots	PDFAG05040	Standard	Quercus arkansana	Arkansas oak	https://explorer.natureserve.org/Taxon/ELEMENT_GLOBAL.2.154443			G3	G3	2018-02-27
723090	CES203.496	East Gulf Coastal Plain Interior Upland Longleaf Pine Woodland	https://explorer.natureserve.org/Taxon/ELEMENT_GLOBAL.2.723090	147216	plant	Dicots	PDMLS0H0A0	Standard	Rhexia salicifolia	panhandle meadowbeauty	https://explorer.natureserve.org/Taxon/ELEMENT_GLOBAL.2.147216			G2	G2	2008-06-06
723090	CES203.496	East Gulf Coastal Plain Interior Upland Longleaf Pine Woodland	https://explorer.natureserve.org/Taxon/ELEMENT_GLOBAL.2.723090	131552	plant	Dicots	PDERI150D0	Standard	Rhododendron chapmanii	Chapman's rhododendron	https://explorer.natureserve.org/Taxon/ELEMENT_GLOBAL.2.131552	E	Endangered	G1	G1	2019-05-02
723090	CES203.496	East Gulf Coastal Plain Interior Upland Longleaf Pine Woodland	https://explorer.natureserve.org/Taxon/ELEMENT_GLOBAL.2.723090	157762	plant	Monocots	PMCYP0N250	Standard	Rhynchospora solitaria	onespike beaksedge	https://explorer.natureserve.org/Taxon/ELEMENT_GLOBAL.2.157762			G1	G1	2008-10-01
723090	CES203.496	East Gulf Coastal Plain Interior Upland Longleaf Pine Woodland	https://explorer.natureserve.org/Taxon/ELEMENT_GLOBAL.2.723090	137381	plant	Dicots	PDSAL02120	Standard	Salix floridana	Florida willow	https://explorer.natureserve.org/Taxon/ELEMENT_GLOBAL.2.137381			G2	G2	2018-06-06
723090	CES203.496	East Gulf Coastal Plain Interior Upland Longleaf Pine Woodland	https://explorer.natureserve.org/Taxon/ELEMENT_GLOBAL.2.723090	144235	plant	Dicots	PDSCR1Q010	Standard	Schwalbea americana	chaffseed	https://explorer.natureserve.org/Taxon/ELEMENT_GLOBAL.2.144235	E	Endangered	G2	G2	2020-04-02
723090	CES203.496	East Gulf Coastal Plain Interior Upland Longleaf Pine Woodland	https://explorer.natureserve.org/Taxon/ELEMENT_GLOBAL.2.723090	131502	plant	Dicots	PDLOG08020	Nonstandard	Spigelia gentianoides	purpleflower pinkroot	https://explorer.natureserve.org/Taxon/ELEMENT_GLOBAL.2.131502	E	Endangered	G1	G1	2001-06-12
723090	CES203.496	East Gulf Coastal Plain Interior Upland Longleaf Pine Woodland	https://explorer.natureserve.org/Taxon/ELEMENT_GLOBAL.2.723090	157990	plant	Monocots	PMPOA5V090	Standard	Sporobolus curtissii	Curtiss' dropseed	https://explorer.natureserve.org/Taxon/ELEMENT_GLOBAL.2.157990			G3	G3	2000-06-23
723090	CES203.496	East Gulf Coastal Plain Interior Upland Longleaf Pine Woodland	https://explorer.natureserve.org/Taxon/ELEMENT_GLOBAL.2.723090	136921	plant	Monocots	PMPOA5V0U0	Standard	Sporobolus teretifolius	wireleaf dropseed	https://explorer.natureserve.org/Taxon/ELEMENT_GLOBAL.2.136921			G2	G2	2008-07-03
723090	CES203.496	East Gulf Coastal Plain Interior Upland Longleaf Pine Woodland	https://explorer.natureserve.org/Taxon/ELEMENT_GLOBAL.2.723090	155628	plant	Conifers	PGTXA01030	Standard	Taxus floridana	Florida yew	https://explorer.natureserve.org/Taxon/ELEMENT_GLOBAL.2.155628			G2	G2	1997-12-24
723090	CES203.496	East Gulf Coastal Plain Interior Upland Longleaf Pine Woodland	https://explorer.natureserve.org/Taxon/ELEMENT_GLOBAL.2.723090	132111	plant	Dicots	PDFAB3X0B0	Standard	Tephrosia mohrii	pineland hoarypea	https://explorer.natureserve.org/Taxon/ELEMENT_GLOBAL.2.132111			G3	G3	1999-06-03
723090	CES203.496	East Gulf Coastal Plain Interior Upland Longleaf Pine Woodland	https://explorer.natureserve.org/Taxon/ELEMENT_GLOBAL.2.723090	137457	plant	Dicots	PDRAN0M040	Standard	Thalictrum cooleyi	Cooley's meadowrue	https://explorer.natureserve.org/Taxon/ELEMENT_GLOBAL.2.137457	E	Endangered	G1	G1	2019-11-04
723090	CES203.496	East Gulf Coastal Plain Interior Upland Longleaf Pine Woodland	https://explorer.natureserve.org/Taxon/ELEMENT_GLOBAL.2.723090	137486	plant	Dicots	PDBRA2S010	Standard	Warea amplexifolia	wideleaf pinelandcress	https://explorer.natureserve.org/Taxon/ELEMENT_GLOBAL.2.137486	E	Endangered	G1	G1	2018-04-05
723090	CES203.496	East Gulf Coastal Plain Interior Upland Longleaf Pine Woodland	https://explorer.natureserve.org/Taxon/ELEMENT_GLOBAL.2.723090	802301	animal	Amphibians	AAAAA01030	Standard	Ambystoma cingulatum	frosted flatwoods salamander	https://explorer.natureserve.org/Taxon/ELEMENT_GLOBAL.2.802301	T	Threatened	G2	G2	2014-02-11
723090	CES203.496	East Gulf Coastal Plain Interior Upland Longleaf Pine Woodland	https://explorer.natureserve.org/Taxon/ELEMENT_GLOBAL.2.723090	118901	animal	Other Beetles	IICOL14010	Standard	Copris gopheri	gopher tortoise copris beetle	https://explorer.natureserve.org/Taxon/ELEMENT_GLOBAL.2.118901			G2	G2	2009-09-29
723090	CES203.496	East Gulf Coastal Plain Interior Upland Longleaf Pine Woodland	https://explorer.natureserve.org/Taxon/ELEMENT_GLOBAL.2.723090	101938	animal	Reptiles	ARADE02010	Standard	Crotalus adamanteus	eastern diamondback rattlesnake	https://explorer.natureserve.org/Taxon/ELEMENT_GLOBAL.2.101938			G3	G3	2020-07-09
723090	CES203.496	East Gulf Coastal Plain Interior Upland Longleaf Pine Woodland	https://explorer.natureserve.org/Taxon/ELEMENT_GLOBAL.2.723090	118958	animal	Terrestrial Snails	IMGAS43020	Standard	Drymaeus dormani	manatee treesnail	https://explorer.natureserve.org/Taxon/ELEMENT_GLOBAL.2.118958			G2G3	G2	2002-10-08
723090	CES203.496	East Gulf Coastal Plain Interior Upland Longleaf Pine Woodland	https://explorer.natureserve.org/Taxon/ELEMENT_GLOBAL.2.723090	102208	animal	Reptiles	ARADB11020	Standard	Drymarchon couperi	eastern indigo snake	https://explorer.natureserve.org/Taxon/ELEMENT_GLOBAL.2.102208	T	Threatened	G3	G3	2014-02-24
723090	CES203.496	East Gulf Coastal Plain Interior Upland Longleaf Pine Woodland	https://explorer.natureserve.org/Taxon/ELEMENT_GLOBAL.2.723090	103433	animal	Birds	ABNYF07060	Standard	Dryobates borealis	red-cockaded woodpecker	https://explorer.natureserve.org/Taxon/ELEMENT_GLOBAL.2.103433	E, PT	Endangered; Proposed threatened	G3	G3	2018-12-12
723090	CES203.496	East Gulf Coastal Plain Interior Upland Longleaf Pine Woodland	https://explorer.natureserve.org/Taxon/ELEMENT_GLOBAL.2.723090	101825	animal	Amphibians	AAAAD07010	Standard	Eurycea wallacei	georgia blind salamander	https://explorer.natureserve.org/Taxon/ELEMENT_GLOBAL.2.101825			G2	G2	2014-02-12
723090	CES203.496	East Gulf Coastal Plain Interior Upland Longleaf Pine Woodland	https://explorer.natureserve.org/Taxon/ELEMENT_GLOBAL.2.723090	105196	animal	Turtles	ARAAF01030	Standard	Gopherus polyphemus	gopher tortoise	https://explorer.natureserve.org/Taxon/ELEMENT_GLOBAL.2.105196	T, C	Threatened; Candidate	G3	G3	2014-02-25
723090	CES203.496	East Gulf Coastal Plain Interior Upland Longleaf Pine Woodland	https://explorer.natureserve.org/Taxon/ELEMENT_GLOBAL.2.723090	105330	animal	Reptiles	ARADB17030	Standard	Heterodon simus	southern hog-nosed snake	https://explorer.natureserve.org/Taxon/ELEMENT_GLOBAL.2.105330			G2	G2	2014-02-25
723090	CES203.496	East Gulf Coastal Plain Interior Upland Longleaf Pine Woodland	https://explorer.natureserve.org/Taxon/ELEMENT_GLOBAL.2.723090	106507	animal	Reptiles	ARADB33010	Standard	Lampropeltis extenuata	short-tailed kingsnake	https://explorer.natureserve.org/Taxon/ELEMENT_GLOBAL.2.106507			G3	G3	2014-02-25
723090	CES203.496	East Gulf Coastal Plain Interior Upland Longleaf Pine Woodland	https://explorer.natureserve.org/Taxon/ELEMENT_GLOBAL.2.723090	105963	animal	Amphibians	AAABH01270	Standard	Lithobates capito	carolina gopher frog	https://explorer.natureserve.org/Taxon/ELEMENT_GLOBAL.2.105963			G2G3	G2	2020-07-06
723090	CES203.496	East Gulf Coastal Plain Interior Upland Longleaf Pine Woodland	https://explorer.natureserve.org/Taxon/ELEMENT_GLOBAL.2.723090	103781	animal	Amphibians	AAABH01310	Standard	Lithobates sevosus	dusky gopher frog	https://explorer.natureserve.org/Taxon/ELEMENT_GLOBAL.2.103781	E	Endangered	G1	G1	2018-11-21
723090	CES203.496	East Gulf Coastal Plain Interior Upland Longleaf Pine Woodland	https://explorer.natureserve.org/Taxon/ELEMENT_GLOBAL.2.723090	105336	animal	Reptiles	ARACB02040	Standard	Ophisaurus mimicus	mimic glass lizard	https://explorer.natureserve.org/Taxon/ELEMENT_GLOBAL.2.105336			G3	G3	2005-05-13
723090	CES203.496	East Gulf Coastal Plain Interior Upland Longleaf Pine Woodland	https://explorer.natureserve.org/Taxon/ELEMENT_GLOBAL.2.723090	105170	animal	Birds	ABPBX91050	Standard	Peucaea aestivalis	bachman's sparrow	https://explorer.natureserve.org/Taxon/ELEMENT_GLOBAL.2.105170			G3	G3	2019-01-09
723090	CES203.496	East Gulf Coastal Plain Interior Upland Longleaf Pine Woodland	https://explorer.natureserve.org/Taxon/ELEMENT_GLOBAL.2.723090	806096	animal	Other Beetles	IICOL28070	Standard	Phyllophaga clemens	clemens' june beetle	https://explorer.natureserve.org/Taxon/ELEMENT_GLOBAL.23.30399			G2	G2	2011-07-11
723090	CES203.496	East Gulf Coastal Plain Interior Upland Longleaf Pine Woodland	https://explorer.natureserve.org/Taxon/ELEMENT_GLOBAL.2.723090	104357	animal	Reptiles	ARADB26013	Standard	Pituophis melanoleucus mugitus	florida pinesnake	https://explorer.natureserve.org/Taxon/ELEMENT_GLOBAL.2.104357			G4T3	T3	2014-02-26
723090	CES203.496	East Gulf Coastal Plain Interior Upland Longleaf Pine Woodland	https://explorer.natureserve.org/Taxon/ELEMENT_GLOBAL.2.723090	102175	animal	Mammals	AMAFF20010	Standard	Podomys floridanus	florida deermouse	https://explorer.natureserve.org/Taxon/ELEMENT_GLOBAL.2.102175			G3	G3	2019-01-14
723090	CES203.496	East Gulf Coastal Plain Interior Upland Longleaf Pine Woodland	https://explorer.natureserve.org/Taxon/ELEMENT_GLOBAL.2.723090	104363	animal	Amphibians	AAAAG01015	Standard	Pseudobranchus striatus striatus	broad-striped dwarf siren	https://explorer.natureserve.org/Taxon/ELEMENT_GLOBAL.2.104363			G5T1T3	T2	2014-01-27
723089	CES203.497	Southern Atlantic Coastal Plain Xeric River Dune	https://explorer.natureserve.org/Taxon/ELEMENT_GLOBAL.2.723089	127613	plant	Mosses	NBMUS0G070	Standard	Archidium minus	small archidium moss	https://explorer.natureserve.org/Taxon/ELEMENT_GLOBAL.2.127613			G2?	G2	1998-09-02
723089	CES203.497	Southern Atlantic Coastal Plain Xeric River Dune	https://explorer.natureserve.org/Taxon/ELEMENT_GLOBAL.2.723089	132246	plant	Dicots	PDLAM0F070	Standard	Dicerandra radfordiana	Radford's balm	https://explorer.natureserve.org/Taxon/ELEMENT_GLOBAL.2.132246			G1Q	G1	1997-10-31
723089	CES203.497	Southern Atlantic Coastal Plain Xeric River Dune	https://explorer.natureserve.org/Taxon/ELEMENT_GLOBAL.2.723089	149654	plant	Dicots	PDERI0C010	Standard	Elliottia racemosa	georgiaplume	https://explorer.natureserve.org/Taxon/ELEMENT_GLOBAL.2.149654			G2?	G2	2017-06-29
723089	CES203.497	Southern Atlantic Coastal Plain Xeric River Dune	https://explorer.natureserve.org/Taxon/ELEMENT_GLOBAL.2.723089	129236	plant	Dicots	PDLAU07020	Standard	Lindera melissifolia	southern spicebush	https://explorer.natureserve.org/Taxon/ELEMENT_GLOBAL.2.129236	E	Endangered	G3	G3	2015-10-29
723089	CES203.497	Southern Atlantic Coastal Plain Xeric River Dune	https://explorer.natureserve.org/Taxon/ELEMENT_GLOBAL.2.723089	152853	plant	Dicots	PDCON0H052	Standard	Stylisma pickeringii var. pickeringii	Pickering's dawnflower	https://explorer.natureserve.org/Taxon/ELEMENT_GLOBAL.2.152853			G4T3	T3	2004-02-18
723089	CES203.497	Southern Atlantic Coastal Plain Xeric River Dune	https://explorer.natureserve.org/Taxon/ELEMENT_GLOBAL.2.723089	150193	plant	Dicots	PDLAM220F0	Standard	Trichostema suffrutescens	Florida scrub bluecurls	https://explorer.natureserve.org/Taxon/ELEMENT_GLOBAL.2.150193			G1G2	G1	1993-08-06
723089	CES203.497	Southern Atlantic Coastal Plain Xeric River Dune	https://explorer.natureserve.org/Taxon/ELEMENT_GLOBAL.2.723089	108640	animal	Dragonflies and Damselflies	IIODO03080	Standard	Cordulegaster sayi	say's spiketail	https://explorer.natureserve.org/Taxon/ELEMENT_GLOBAL.2.108640			G3	G3	2017-03-13
723089	CES203.497	Southern Atlantic Coastal Plain Xeric River Dune	https://explorer.natureserve.org/Taxon/ELEMENT_GLOBAL.2.723089	111709	animal	Other Moths	IILEU0F030	Standard	Fernaldella georgiana	georgia geometer	https://explorer.natureserve.org/Taxon/ELEMENT_GLOBAL.2.111709			G1G3	G2	2004-04-06
723089	CES203.497	Southern Atlantic Coastal Plain Xeric River Dune	https://explorer.natureserve.org/Taxon/ELEMENT_GLOBAL.2.723089	105330	animal	Reptiles	ARADB17030	Standard	Heterodon simus	southern hog-nosed snake	https://explorer.natureserve.org/Taxon/ELEMENT_GLOBAL.2.105330			G2	G2	2014-02-25
723089	CES203.497	Southern Atlantic Coastal Plain Xeric River Dune	https://explorer.natureserve.org/Taxon/ELEMENT_GLOBAL.2.723089	110328	animal	Grasshoppers	IIORT01P60	Standard	Melanoplus stegocercus	stegocercus short-wing grasshopper	https://explorer.natureserve.org/Taxon/ELEMENT_GLOBAL.2.110328			G1G3	G2	2000-12-01
723089	CES203.497	Southern Atlantic Coastal Plain Xeric River Dune	https://explorer.natureserve.org/Taxon/ELEMENT_GLOBAL.2.723089	101322	animal	Amphibians	AAAAF01020	Standard	Notophthalmus perstriatus	striped newt	https://explorer.natureserve.org/Taxon/ELEMENT_GLOBAL.2.101322			G2G3	G2	2014-02-19
723089	CES203.497	Southern Atlantic Coastal Plain Xeric River Dune	https://explorer.natureserve.org/Taxon/ELEMENT_GLOBAL.2.723089	104363	animal	Amphibians	AAAAG01015	Standard	Pseudobranchus striatus striatus	broad-striped dwarf siren	https://explorer.natureserve.org/Taxon/ELEMENT_GLOBAL.2.104363			G5T1T3	T2	2014-01-27
723088	CES203.500	East Gulf Coastal Plain Dune and Coastal Grassland	https://explorer.natureserve.org/Taxon/ELEMENT_GLOBAL.2.723088	127613	plant	Mosses	NBMUS0G070	Standard	Archidium minus	small archidium moss	https://explorer.natureserve.org/Taxon/ELEMENT_GLOBAL.2.127613			G2?	G2	1998-09-02
723088	CES203.500	East Gulf Coastal Plain Dune and Coastal Grassland	https://explorer.natureserve.org/Taxon/ELEMENT_GLOBAL.2.723088	124291	plant	Mosses	NBMUS13080	Standard	Bruchia hallii	Hall's bruchia moss	https://explorer.natureserve.org/Taxon/ELEMENT_GLOBAL.2.124291			G2	G2	1999-03-26
723088	CES203.500	East Gulf Coastal Plain Dune and Coastal Grassland	https://explorer.natureserve.org/Taxon/ELEMENT_GLOBAL.2.723088	128245	plant	Dicots	PDCIS02010	Standard	Helianthemum arenicola	coastal sand frostweed	https://explorer.natureserve.org/Taxon/ELEMENT_GLOBAL.2.128245			G3	G3	1999-04-27
723088	CES203.500	East Gulf Coastal Plain Dune and Coastal Grassland	https://explorer.natureserve.org/Taxon/ELEMENT_GLOBAL.2.723088	134481	plant	Dicots	PDCAR0L0A0	Standard	Paronychia erecta	squareflower	https://explorer.natureserve.org/Taxon/ELEMENT_GLOBAL.2.134481			G3G4	G3	1987-06-02
723088	CES203.500	East Gulf Coastal Plain Dune and Coastal Grassland	https://explorer.natureserve.org/Taxon/ELEMENT_GLOBAL.2.723088	147216	plant	Dicots	PDMLS0H0A0	Standard	Rhexia salicifolia	panhandle meadowbeauty	https://explorer.natureserve.org/Taxon/ELEMENT_GLOBAL.2.147216			G2	G2	2008-06-06
723088	CES203.500	East Gulf Coastal Plain Dune and Coastal Grassland	https://explorer.natureserve.org/Taxon/ELEMENT_GLOBAL.2.723088	136557	plant	Monocots	PMPOA5D050	Standard	Schizachyrium maritimum	gulf bluestem	https://explorer.natureserve.org/Taxon/ELEMENT_GLOBAL.2.136557			G3G4Q	G3	2002-08-28
723088	CES203.500	East Gulf Coastal Plain Dune and Coastal Grassland	https://explorer.natureserve.org/Taxon/ELEMENT_GLOBAL.2.723088	102635	animal	Reptiles	ARACB02020	Standard	Ophisaurus compressus	island glass lizard	https://explorer.natureserve.org/Taxon/ELEMENT_GLOBAL.2.102635			G3G4	G3	2005-05-13
723082	CES203.506	East Gulf Coastal Plain Interior Shortleaf Pine-Oak Forest	https://explorer.natureserve.org/Taxon/ELEMENT_GLOBAL.2.723082	137637	plant	Dicots	PDROS03040	Standard	Agrimonia incisa	incised agrimony	https://explorer.natureserve.org/Taxon/ELEMENT_GLOBAL.2.137637			G3	G3	2013-02-08
723082	CES203.506	East Gulf Coastal Plain Interior Shortleaf Pine-Oak Forest	https://explorer.natureserve.org/Taxon/ELEMENT_GLOBAL.2.723082	154443	plant	Dicots	PDFAG05040	Standard	Quercus arkansana	Arkansas oak	https://explorer.natureserve.org/Taxon/ELEMENT_GLOBAL.2.154443			G3	G3	2018-02-27
723082	CES203.506	East Gulf Coastal Plain Interior Shortleaf Pine-Oak Forest	https://explorer.natureserve.org/Taxon/ELEMENT_GLOBAL.2.723082	103433	animal	Birds	ABNYF07060	Standard	Dryobates borealis	red-cockaded woodpecker	https://explorer.natureserve.org/Taxon/ELEMENT_GLOBAL.2.103433	E, PT	Endangered; Proposed threatened	G3	G3	2018-12-12
723081	CES203.507	Florida Big Bend Fresh and Oligohaline Tidal Marsh	https://explorer.natureserve.org/Taxon/ELEMENT_GLOBAL.2.723081	103099	animal	Mammals	AMAKA01010	Standard	Trichechus manatus	west indian manatee	https://explorer.natureserve.org/Taxon/ELEMENT_GLOBAL.2.103099	T	Threatened	G2G3	G2	2020-10-02
723080	CES203.508	Florida Big Bend Salt and Brackish Tidal Marsh	https://explorer.natureserve.org/Taxon/ELEMENT_GLOBAL.2.723080	138609	plant	Monocots	PMORC0C020	Standard	Calopogon multiflorus	manyflower grasspink	https://explorer.natureserve.org/Taxon/ELEMENT_GLOBAL.2.138609			G2G3	G2	2014-07-28
723080	CES203.508	Florida Big Bend Salt and Brackish Tidal Marsh	https://explorer.natureserve.org/Taxon/ELEMENT_GLOBAL.2.723080	144873	plant	Dicots	PDLYT02010	Standard	Cuphea aspera	tropical waxweed	https://explorer.natureserve.org/Taxon/ELEMENT_GLOBAL.2.144873			G2	G2	2020-10-28
723080	CES203.508	Florida Big Bend Salt and Brackish Tidal Marsh	https://explorer.natureserve.org/Taxon/ELEMENT_GLOBAL.2.723080	151260	plant	Monocots	PMLIL150S0	Standard	Hymenocallis godfreyi	Godfrey's spiderlily	https://explorer.natureserve.org/Taxon/ELEMENT_GLOBAL.2.151260			G1	G1	1997-05-29
723080	CES203.508	Florida Big Bend Salt and Brackish Tidal Marsh	https://explorer.natureserve.org/Taxon/ELEMENT_GLOBAL.2.723080	132525	plant	Dicots	PDEUP130B1	Standard	Phyllanthus liebmannianus ssp. platylepis	Florida leaf-flower	https://explorer.natureserve.org/Taxon/ELEMENT_GLOBAL.2.132525			G4T2	T2	2000-10-02
723080	CES203.508	Florida Big Bend Salt and Brackish Tidal Marsh	https://explorer.natureserve.org/Taxon/ELEMENT_GLOBAL.2.723080	154869	plant	Dicots	PDLNT01020	Standard	Pinguicula ionantha	violet butterwort	https://explorer.natureserve.org/Taxon/ELEMENT_GLOBAL.2.154869	T	Threatened	G2	G2	2018-04-20
723080	CES203.508	Florida Big Bend Salt and Brackish Tidal Marsh	https://explorer.natureserve.org/Taxon/ELEMENT_GLOBAL.2.723080	158620	plant	Dicots	PDLOG08040	Nonstandard	Spigelia loganioides	Florida pinkroot	https://explorer.natureserve.org/Taxon/ELEMENT_GLOBAL.2.158620			G2Q	G2	2002-05-06
723080	CES203.508	Florida Big Bend Salt and Brackish Tidal Marsh	https://explorer.natureserve.org/Taxon/ELEMENT_GLOBAL.2.723080	802301	animal	Amphibians	AAAAA01030	Standard	Ambystoma cingulatum	frosted flatwoods salamander	https://explorer.natureserve.org/Taxon/ELEMENT_GLOBAL.2.802301	T	Threatened	G2	G2	2014-02-11
723080	CES203.508	Florida Big Bend Salt and Brackish Tidal Marsh	https://explorer.natureserve.org/Taxon/ELEMENT_GLOBAL.2.723080	112974	animal	Butterflies and Skippers	IILEPE2132	Standard	Callophrys gryneus sweadneri	florida olive hairstreak	https://explorer.natureserve.org/Taxon/ELEMENT_GLOBAL.2.112974			G5T2	T2	1998-09-01
723080	CES203.508	Florida Big Bend Salt and Brackish Tidal Marsh	https://explorer.natureserve.org/Taxon/ELEMENT_GLOBAL.2.723080	106543	animal	Mammals	AMAFF11014	Standard	Microtus pennsylvanicus dukecampbelli	duke's salt marsh vole	https://explorer.natureserve.org/Taxon/ELEMENT_GLOBAL.2.106543	E	Endangered	G5T1	T1	1998-04-03
723080	CES203.508	Florida Big Bend Salt and Brackish Tidal Marsh	https://explorer.natureserve.org/Taxon/ELEMENT_GLOBAL.2.723080	103099	animal	Mammals	AMAKA01010	Standard	Trichechus manatus	west indian manatee	https://explorer.natureserve.org/Taxon/ELEMENT_GLOBAL.2.103099	T	Threatened	G2G3	G2	2020-10-02
723075	CES203.516	Northern Atlantic Coastal Plain Fresh and Oligohaline Tidal Marsh	https://explorer.natureserve.org/Taxon/ELEMENT_GLOBAL.2.723075	137877	plant	Monocots	PMERI01070	Standard	Eriocaulon parkeri	estuary pipewort	https://explorer.natureserve.org/Taxon/ELEMENT_GLOBAL.2.137877			G3	G3	2016-09-16
723075	CES203.516	Northern Atlantic Coastal Plain Fresh and Oligohaline Tidal Marsh	https://explorer.natureserve.org/Taxon/ELEMENT_GLOBAL.2.723075	120878	animal	Butterflies and Skippers	IILEP71020	Standard	Problema bulenta	rare skipper	https://explorer.natureserve.org/Taxon/ELEMENT_GLOBAL.2.120878			G3	G3	2019-08-10
723074	CES203.518	Northern Atlantic Coastal Plain Pond	https://explorer.natureserve.org/Taxon/ELEMENT_GLOBAL.2.723074	157053	plant	Dicots	PDAST2L0T0	Standard	Coreopsis rosea	pink tickseed	https://explorer.natureserve.org/Taxon/ELEMENT_GLOBAL.2.157053			G3	G3	2009-10-16
723074	CES203.518	Northern Atlantic Coastal Plain Pond	https://explorer.natureserve.org/Taxon/ELEMENT_GLOBAL.2.723074	161675	plant	Monocots	PMPOA4K150	Standard	Dichanthelium hirstii	Hirst's panicgrass	https://explorer.natureserve.org/Taxon/ELEMENT_GLOBAL.2.161675			G1	G1	2020-03-25
723074	CES203.518	Northern Atlantic Coastal Plain Pond	https://explorer.natureserve.org/Taxon/ELEMENT_GLOBAL.2.723074	131249	plant	Dicots	PDAST3P112	Standard	Eupatorium novae-angliae	justiceweed	https://explorer.natureserve.org/Taxon/ELEMENT_GLOBAL.2.131249			G5T1	T1	1997-12-12
723074	CES203.518	Northern Atlantic Coastal Plain Pond	https://explorer.natureserve.org/Taxon/ELEMENT_GLOBAL.2.723074	131084	plant	Dicots	PDAST3P1L0	Standard	Eupatorium resinosum	Pine Barren thoroughwort	https://explorer.natureserve.org/Taxon/ELEMENT_GLOBAL.2.131084			G3	G3	1997-12-12
723074	CES203.518	Northern Atlantic Coastal Plain Pond	https://explorer.natureserve.org/Taxon/ELEMENT_GLOBAL.2.723074	131736	plant	Dicots	PDAST3R0A0	Standard	Euthamia galetorum	slender goldentop	https://explorer.natureserve.org/Taxon/ELEMENT_GLOBAL.2.131736			G3	G3	2002-09-13
723074	CES203.518	Northern Atlantic Coastal Plain Pond	https://explorer.natureserve.org/Taxon/ELEMENT_GLOBAL.2.723074	148054	plant	Monocots	PMCYP0B0F0	Standard	Fimbristylis perpusilla	Harper's fimbry	https://explorer.natureserve.org/Taxon/ELEMENT_GLOBAL.2.148054			G2	G2	2009-03-09
723074	CES203.518	Northern Atlantic Coastal Plain Pond	https://explorer.natureserve.org/Taxon/ELEMENT_GLOBAL.2.723074	134817	plant	Dicots	PDAST4L0K0	Standard	Helenium virginicum	Virginia sneezeweed	https://explorer.natureserve.org/Taxon/ELEMENT_GLOBAL.2.134817	T	Threatened	G3	G3	2005-10-05
723074	CES203.518	Northern Atlantic Coastal Plain Pond	https://explorer.natureserve.org/Taxon/ELEMENT_GLOBAL.2.723074	132006	plant	Dicots	PDCLU03010	Standard	Hypericum adpressum	creeping St. Johnswort	https://explorer.natureserve.org/Taxon/ELEMENT_GLOBAL.2.132006			G3	G3	2020-03-24
723074	CES203.518	Northern Atlantic Coastal Plain Pond	https://explorer.natureserve.org/Taxon/ELEMENT_GLOBAL.2.723074	135218	plant	Dicots	PDCAM0E050	Standard	Lobelia boykinii	Boykin's lobelia	https://explorer.natureserve.org/Taxon/ELEMENT_GLOBAL.2.135218			G2G3	G2	2009-03-09
723074	CES203.518	Northern Atlantic Coastal Plain Pond	https://explorer.natureserve.org/Taxon/ELEMENT_GLOBAL.2.723074	141354	plant	Clubmosses	PPLYC030A0	Standard	Lycopodiella margueritiae	Marguerite's clubmoss	https://explorer.natureserve.org/Taxon/ELEMENT_GLOBAL.2.141354			G1G2	G1	2011-09-21
723074	CES203.518	Northern Atlantic Coastal Plain Pond	https://explorer.natureserve.org/Taxon/ELEMENT_GLOBAL.2.723074	149904	plant	Clubmosses	PPLYC03090	Standard	Lycopodiella subappressa	northern bog clubmoss	https://explorer.natureserve.org/Taxon/ELEMENT_GLOBAL.2.149904			G2	G2	2002-09-11
723074	CES203.518	Northern Atlantic Coastal Plain Pond	https://explorer.natureserve.org/Taxon/ELEMENT_GLOBAL.2.723074	139094	plant	Dicots	PDAPI1L010	Standard	Oxypolis canbyi	Canby's cowbane	https://explorer.natureserve.org/Taxon/ELEMENT_GLOBAL.2.139094	E	Endangered	G2	G2	2010-01-05
723074	CES203.518	Northern Atlantic Coastal Plain Pond	https://explorer.natureserve.org/Taxon/ELEMENT_GLOBAL.2.723074	132402	plant	Dicots	PDMLS0H020	Standard	Rhexia aristosa	awnpetal meadowbeauty	https://explorer.natureserve.org/Taxon/ELEMENT_GLOBAL.2.132402			G3G4	G3	2013-01-28
723074	CES203.518	Northern Atlantic Coastal Plain Pond	https://explorer.natureserve.org/Taxon/ELEMENT_GLOBAL.2.723074	153435	plant	Dicots	PDGEN0F0E0	Standard	Sabatia kennedyana	Plymouth rose gentian	https://explorer.natureserve.org/Taxon/ELEMENT_GLOBAL.2.153435			G3G4	G3	2020-12-29
723074	CES203.518	Northern Atlantic Coastal Plain Pond	https://explorer.natureserve.org/Taxon/ELEMENT_GLOBAL.2.723074	149826	plant	Monocots	PMALI040T0	Standard	Sagittaria teres	slender arrowhead	https://explorer.natureserve.org/Taxon/ELEMENT_GLOBAL.2.149826			G3	G3	2010-03-29
723074	CES203.518	Northern Atlantic Coastal Plain Pond	https://explorer.natureserve.org/Taxon/ELEMENT_GLOBAL.2.723074	141379	plant	Monocots	PMCYP0Q0L0	Standard	Schoenoplectus etuberculatus	Canby's bulrush	https://explorer.natureserve.org/Taxon/ELEMENT_GLOBAL.2.141379			G3G4	G3	1994-07-11
723074	CES203.518	Northern Atlantic Coastal Plain Pond	https://explorer.natureserve.org/Taxon/ELEMENT_GLOBAL.2.723074	150401	plant	Monocots	PMCYP0Q030	Standard	Scirpus ancistrochaetus	barbedbristle bulrush	https://explorer.natureserve.org/Taxon/ELEMENT_GLOBAL.2.150401	E	Endangered	G3	G3	2016-09-15
723074	CES203.518	Northern Atlantic Coastal Plain Pond	https://explorer.natureserve.org/Taxon/ELEMENT_GLOBAL.2.723074	105161	animal	Reptiles	ARADB06010	Standard	Clonophis kirtlandii	kirtland's snake	https://explorer.natureserve.org/Taxon/ELEMENT_GLOBAL.2.105161			G2	G2	2018-02-01
723074	CES203.518	Northern Atlantic Coastal Plain Pond	https://explorer.natureserve.org/Taxon/ELEMENT_GLOBAL.2.723074	109925	animal	Fairy, Clam, and Tadpole Shrimps	ICBRA05020	Standard	Eulimnadia agassizii	agassiz clam shrimp	https://explorer.natureserve.org/Taxon/ELEMENT_GLOBAL.2.109925			G1G2	G1	2008-10-08
723074	CES203.518	Northern Atlantic Coastal Plain Pond	https://explorer.natureserve.org/Taxon/ELEMENT_GLOBAL.2.723074	112409	animal	Papaipema Moths	IILEYC0040	Standard	Papaipema sulphurata	decodon stem borer moth	https://explorer.natureserve.org/Taxon/ELEMENT_GLOBAL.2.112409			G2	G2	2007-02-21
723073	CES203.519	Northern Atlantic Coastal Plain Tidal Salt Marsh	https://explorer.natureserve.org/Taxon/ELEMENT_GLOBAL.2.723073	102378	animal	Birds	ABPBXA0050	Standard	Ammospiza caudacuta	saltmarsh sparrow	https://explorer.natureserve.org/Taxon/ELEMENT_GLOBAL.2.102378			G2	G2	2019-02-14
723073	CES203.519	Northern Atlantic Coastal Plain Tidal Salt Marsh	https://explorer.natureserve.org/Taxon/ELEMENT_GLOBAL.2.723073	104203	animal	Reptiles	ARADB19029	Nonstandard	Lampropeltis getula sticticeps	outer banks kingsnake	https://explorer.natureserve.org/Taxon/ELEMENT_GLOBAL.2.104203			G5T2Q	T2	1996-10-31
723068	CES203.534	Panhandle Florida Limestone Glade	https://explorer.natureserve.org/Taxon/ELEMENT_GLOBAL.2.723068	156103	plant	Dicots	PDAST7G020	Standard	Polymnia laevigata	Tennessee leafcup	https://explorer.natureserve.org/Taxon/ELEMENT_GLOBAL.2.156103			G3	G3	1994-03-22
723068	CES203.534	Panhandle Florida Limestone Glade	https://explorer.natureserve.org/Taxon/ELEMENT_GLOBAL.2.723068	141674	plant	Spikemosses and Quillworts	PPSEL010Q0	Standard	Selaginella ludoviciana	gulf spikemoss	https://explorer.natureserve.org/Taxon/ELEMENT_GLOBAL.2.141674			G3G4	G3	2001-06-28
723068	CES203.534	Panhandle Florida Limestone Glade	https://explorer.natureserve.org/Taxon/ELEMENT_GLOBAL.2.723068	105912	animal	Birds	ABNMK01012	Standard	Antigone canadensis pratensis	florida sandhill crane	https://explorer.natureserve.org/Taxon/ELEMENT_GLOBAL.2.105912			G5T2	T2	2017-12-07
723066	CES203.536	Southern Atlantic Coastal Plain Wet Pine Savanna and Flatwoods	https://explorer.natureserve.org/Taxon/ELEMENT_GLOBAL.2.723066	144947	plant	Dicots	PDSCR01020	Standard	Agalinis aphylla	scaleleaf false foxglove	https://explorer.natureserve.org/Taxon/ELEMENT_GLOBAL.2.144947			G3G4	G3	2013-02-01
723066	CES203.536	Southern Atlantic Coastal Plain Wet Pine Savanna and Flatwoods	https://explorer.natureserve.org/Taxon/ELEMENT_GLOBAL.2.723066	135270	plant	Dicots	PDSCR01100	Standard	Agalinis filicaulis	Jackson false foxglove	https://explorer.natureserve.org/Taxon/ELEMENT_GLOBAL.2.135270			G3G4	G3	1988-06-30
723066	CES203.536	Southern Atlantic Coastal Plain Wet Pine Savanna and Flatwoods	https://explorer.natureserve.org/Taxon/ELEMENT_GLOBAL.2.723066	158597	plant	Dicots	PDFAB08052	Standard	Amorpha georgiana var. georgiana	Georgia false indigo	https://explorer.natureserve.org/Taxon/ELEMENT_GLOBAL.2.158597			G3T2	T2	1997-12-22
723066	CES203.536	Southern Atlantic Coastal Plain Wet Pine Savanna and Flatwoods	https://explorer.natureserve.org/Taxon/ELEMENT_GLOBAL.2.723066	151221	plant	Monocots	PMPOA0C010	Standard	Andropogon arctatus	pinewoods bluestem	https://explorer.natureserve.org/Taxon/ELEMENT_GLOBAL.2.151221			G3	G3	1999-05-07
723066	CES203.536	Southern Atlantic Coastal Plain Wet Pine Savanna and Flatwoods	https://explorer.natureserve.org/Taxon/ELEMENT_GLOBAL.2.723066	154992	plant	Monocots	PMPOA0K0T0	Standard	Aristida patula	tall threeawn	https://explorer.natureserve.org/Taxon/ELEMENT_GLOBAL.2.154992			G3	G3	1993-05-05
723066	CES203.536	Southern Atlantic Coastal Plain Wet Pine Savanna and Flatwoods	https://explorer.natureserve.org/Taxon/ELEMENT_GLOBAL.2.723066	146285	plant	Monocots	PMPOA0K110	Standard	Aristida simpliciflora	southern threeawn	https://explorer.natureserve.org/Taxon/ELEMENT_GLOBAL.2.146285			G3G4	G3	2013-01-29
723066	CES203.536	Southern Atlantic Coastal Plain Wet Pine Savanna and Flatwoods	https://explorer.natureserve.org/Taxon/ELEMENT_GLOBAL.2.723066	154257	plant	Dicots	PDASC02280	Standard	Asclepias viridula	southern milkweed	https://explorer.natureserve.org/Taxon/ELEMENT_GLOBAL.2.154257			G2	G2	2016-05-20
723066	CES203.536	Southern Atlantic Coastal Plain Wet Pine Savanna and Flatwoods	https://explorer.natureserve.org/Taxon/ELEMENT_GLOBAL.2.723066	132712	plant	Dicots	PDAST0Z020	Standard	Balduina atropurpurea	purpledisk honeycombhead	https://explorer.natureserve.org/Taxon/ELEMENT_GLOBAL.2.132712			G2	G2	2008-06-30
723066	CES203.536	Southern Atlantic Coastal Plain Wet Pine Savanna and Flatwoods	https://explorer.natureserve.org/Taxon/ELEMENT_GLOBAL.2.723066	157477	plant	Dicots	PDFAB0G020	Standard	Baptisia arachnifera	cobwebby wild indigo	https://explorer.natureserve.org/Taxon/ELEMENT_GLOBAL.2.157477	E	Endangered	G1	G1	2020-02-20
723066	CES203.536	Southern Atlantic Coastal Plain Wet Pine Savanna and Flatwoods	https://explorer.natureserve.org/Taxon/ELEMENT_GLOBAL.2.723066	124291	plant	Mosses	NBMUS13080	Standard	Bruchia hallii	Hall's bruchia moss	https://explorer.natureserve.org/Taxon/ELEMENT_GLOBAL.2.124291			G2	G2	1999-03-26
723066	CES203.536	Southern Atlantic Coastal Plain Wet Pine Savanna and Flatwoods	https://explorer.natureserve.org/Taxon/ELEMENT_GLOBAL.2.723066	138609	plant	Monocots	PMORC0C020	Standard	Calopogon multiflorus	manyflower grasspink	https://explorer.natureserve.org/Taxon/ELEMENT_GLOBAL.2.138609			G2G3	G2	2014-07-28
723066	CES203.536	Southern Atlantic Coastal Plain Wet Pine Savanna and Flatwoods	https://explorer.natureserve.org/Taxon/ELEMENT_GLOBAL.2.723066	151928	plant	Monocots	PMIRI0Q010	Standard	Calydorea coelestina	Bartram's ixia	https://explorer.natureserve.org/Taxon/ELEMENT_GLOBAL.2.151928			G2G3	G2	2009-01-08
723066	CES203.536	Southern Atlantic Coastal Plain Wet Pine Savanna and Flatwoods	https://explorer.natureserve.org/Taxon/ELEMENT_GLOBAL.2.723066	148043	plant	Monocots	PMCYP032R0	Standard	Carex chapmanii	Chapman's sedge	https://explorer.natureserve.org/Taxon/ELEMENT_GLOBAL.2.148043			G3	G3	1997-12-22
723066	CES203.536	Southern Atlantic Coastal Plain Wet Pine Savanna and Flatwoods	https://explorer.natureserve.org/Taxon/ELEMENT_GLOBAL.2.723066	158669	plant	Dicots	PDAST2E1M0	Standard	Cirsium lecontei	Le Conte's thistle	https://explorer.natureserve.org/Taxon/ELEMENT_GLOBAL.2.158669			G3	G3	2015-09-29
723066	CES203.536	Southern Atlantic Coastal Plain Wet Pine Savanna and Flatwoods	https://explorer.natureserve.org/Taxon/ELEMENT_GLOBAL.2.723066	132864	plant	Dicots	PDAST2E330	Standard	Cirsium virginianum	Virginia thistle	https://explorer.natureserve.org/Taxon/ELEMENT_GLOBAL.2.132864			G3	G3	1999-09-27
723066	CES203.536	Southern Atlantic Coastal Plain Wet Pine Savanna and Flatwoods	https://explorer.natureserve.org/Taxon/ELEMENT_GLOBAL.2.723066	139809	plant	Monocots	PMPOA1J040	Standard	Coelorachis tuberculosa	bumpy jointtail grass	https://explorer.natureserve.org/Taxon/ELEMENT_GLOBAL.2.139809			G3	G3	1997-12-23
723066	CES203.536	Southern Atlantic Coastal Plain Wet Pine Savanna and Flatwoods	https://explorer.natureserve.org/Taxon/ELEMENT_GLOBAL.2.723066	137779	plant	Dicots	PDAST2L080	Standard	Coreopsis floridana	Florida tickseed	https://explorer.natureserve.org/Taxon/ELEMENT_GLOBAL.2.137779			G3G4	G3	2002-11-01
723066	CES203.536	Southern Atlantic Coastal Plain Wet Pine Savanna and Flatwoods	https://explorer.natureserve.org/Taxon/ELEMENT_GLOBAL.2.723066	156347	plant	Dicots	PDEUP0H0C0	Standard	Croton elliottii	Elliott's croton	https://explorer.natureserve.org/Taxon/ELEMENT_GLOBAL.2.156347			G3	G3	2016-02-09
723066	CES203.536	Southern Atlantic Coastal Plain Wet Pine Savanna and Flatwoods	https://explorer.natureserve.org/Taxon/ELEMENT_GLOBAL.2.723066	139856	plant	Monocots	PMPOA1T020	Standard	Ctenium floridanum	Florida orangegrass	https://explorer.natureserve.org/Taxon/ELEMENT_GLOBAL.2.139856			G2	G2	2002-04-29
723066	CES203.536	Southern Atlantic Coastal Plain Wet Pine Savanna and Flatwoods	https://explorer.natureserve.org/Taxon/ELEMENT_GLOBAL.2.723066	137057	plant	Dicots	PDDRO020E0	Standard	Drosera tracyi	Tracy's sundew	https://explorer.natureserve.org/Taxon/ELEMENT_GLOBAL.2.137057			G3G4	G3	2002-11-01
723066	CES203.536	Southern Atlantic Coastal Plain Wet Pine Savanna and Flatwoods	https://explorer.natureserve.org/Taxon/ELEMENT_GLOBAL.2.723066	140256	plant	Dicots	PDACA0A021	Standard	Elytraria caroliniensis var. angustifolia	Carolina scalystem	https://explorer.natureserve.org/Taxon/ELEMENT_GLOBAL.2.140256			G4T2	T2	1997-12-22
723066	CES203.536	Southern Atlantic Coastal Plain Wet Pine Savanna and Flatwoods	https://explorer.natureserve.org/Taxon/ELEMENT_GLOBAL.2.723066	132843	plant	Monocots	PMERI01080	Standard	Eriocaulon ravenelii	Ravenel's pipewort	https://explorer.natureserve.org/Taxon/ELEMENT_GLOBAL.2.132843			G3G4	G3	2000-06-18
723066	CES203.536	Southern Atlantic Coastal Plain Wet Pine Savanna and Flatwoods	https://explorer.natureserve.org/Taxon/ELEMENT_GLOBAL.2.723066	135759	plant	Monocots	PMPOA2Q040	Standard	Eriochloa michauxii	longleaf cupgrass	https://explorer.natureserve.org/Taxon/ELEMENT_GLOBAL.2.135759			G3G4	G3	2000-02-24
723066	CES203.536	Southern Atlantic Coastal Plain Wet Pine Savanna and Flatwoods	https://explorer.natureserve.org/Taxon/ELEMENT_GLOBAL.2.723066	145541	plant	Dicots	PDAPI0Z032	Standard	Eryngium aquaticum var. ravenelii	rattlesnakemaster	https://explorer.natureserve.org/Taxon/ELEMENT_GLOBAL.2.145541			G4T2T3	T2	2013-01-28
723066	CES203.536	Southern Atlantic Coastal Plain Wet Pine Savanna and Flatwoods	https://explorer.natureserve.org/Taxon/ELEMENT_GLOBAL.2.723066	154020	plant	Dicots	PDAST3P040	Standard	Eupatorium anomalum	Florida thoroughwort	https://explorer.natureserve.org/Taxon/ELEMENT_GLOBAL.2.154020			G2G3	G2	2014-09-08
723066	CES203.536	Southern Atlantic Coastal Plain Wet Pine Savanna and Flatwoods	https://explorer.natureserve.org/Taxon/ELEMENT_GLOBAL.2.723066	134657	plant	Dicots	PDGEN06070	Standard	Gentiana autumnalis	pine barren gentian	https://explorer.natureserve.org/Taxon/ELEMENT_GLOBAL.2.134657			G3	G3	1999-05-05
723066	CES203.536	Southern Atlantic Coastal Plain Wet Pine Savanna and Flatwoods	https://explorer.natureserve.org/Taxon/ELEMENT_GLOBAL.2.723066	130534	plant	Dicots	PDAST4G010	Standard	Hartwrightia floridana	Florida hartwrightia	https://explorer.natureserve.org/Taxon/ELEMENT_GLOBAL.2.130534			G2	G2	2009-05-12
723066	CES203.536	Southern Atlantic Coastal Plain Wet Pine Savanna and Flatwoods	https://explorer.natureserve.org/Taxon/ELEMENT_GLOBAL.2.723066	148293	plant	Dicots	PDAST4N0A0	Standard	Helianthus carnosus	lakeside sunflower	https://explorer.natureserve.org/Taxon/ELEMENT_GLOBAL.2.148293			G1G2	G1	2005-09-22
723066	CES203.536	Southern Atlantic Coastal Plain Wet Pine Savanna and Flatwoods	https://explorer.natureserve.org/Taxon/ELEMENT_GLOBAL.2.723066	138380	plant	Dicots	PDAST4N0K0	Standard	Helianthus floridanus	Florida sunflower	https://explorer.natureserve.org/Taxon/ELEMENT_GLOBAL.2.138380			G3G4	G3	1993-07-09
723066	CES203.536	Southern Atlantic Coastal Plain Wet Pine Savanna and Flatwoods	https://explorer.natureserve.org/Taxon/ELEMENT_GLOBAL.2.723066	132006	plant	Dicots	PDCLU03010	Standard	Hypericum adpressum	creeping St. Johnswort	https://explorer.natureserve.org/Taxon/ELEMENT_GLOBAL.2.132006			G3	G3	2020-03-24
723066	CES203.536	Southern Atlantic Coastal Plain Wet Pine Savanna and Flatwoods	https://explorer.natureserve.org/Taxon/ELEMENT_GLOBAL.2.723066	151046	plant	Monocots	PMIRI09130	Standard	Iris tridentata	savannah iris	https://explorer.natureserve.org/Taxon/ELEMENT_GLOBAL.2.151046			G3G4	G3	2013-02-05
723066	CES203.536	Southern Atlantic Coastal Plain Wet Pine Savanna and Flatwoods	https://explorer.natureserve.org/Taxon/ELEMENT_GLOBAL.2.723066	158365	plant	Monocots	PMERI02050	Standard	Lachnocaulon minus	Small's bogbutton	https://explorer.natureserve.org/Taxon/ELEMENT_GLOBAL.2.158365			G3G4	G3	2013-01-30
723066	CES203.536	Southern Atlantic Coastal Plain Wet Pine Savanna and Flatwoods	https://explorer.natureserve.org/Taxon/ELEMENT_GLOBAL.2.723066	129236	plant	Dicots	PDLAU07020	Standard	Lindera melissifolia	southern spicebush	https://explorer.natureserve.org/Taxon/ELEMENT_GLOBAL.2.129236	E	Endangered	G3	G3	2015-10-29
723066	CES203.536	Southern Atlantic Coastal Plain Wet Pine Savanna and Flatwoods	https://explorer.natureserve.org/Taxon/ELEMENT_GLOBAL.2.723066	160397	plant	Dicots	PDLIN020A1	Standard	Linum floridanum var. chrysocarpum	Florida yellow flax	https://explorer.natureserve.org/Taxon/ELEMENT_GLOBAL.2.160397			G5?T3?	T3	1993-05-31
723066	CES203.536	Southern Atlantic Coastal Plain Wet Pine Savanna and Flatwoods	https://explorer.natureserve.org/Taxon/ELEMENT_GLOBAL.2.723066	152145	plant	Dicots	PDLIN02100	Standard	Linum westii	West's flax	https://explorer.natureserve.org/Taxon/ELEMENT_GLOBAL.2.152145			G1	G1	2015-06-25
723066	CES203.536	Southern Atlantic Coastal Plain Wet Pine Savanna and Flatwoods	https://explorer.natureserve.org/Taxon/ELEMENT_GLOBAL.2.723066	135218	plant	Dicots	PDCAM0E050	Standard	Lobelia boykinii	Boykin's lobelia	https://explorer.natureserve.org/Taxon/ELEMENT_GLOBAL.2.135218			G2G3	G2	2009-03-09
723066	CES203.536	Southern Atlantic Coastal Plain Wet Pine Savanna and Flatwoods	https://explorer.natureserve.org/Taxon/ELEMENT_GLOBAL.2.723066	148260	plant	Dicots	PDONA0B060	Standard	Ludwigia curtissii	Curtiss' primrose-willow	https://explorer.natureserve.org/Taxon/ELEMENT_GLOBAL.2.148260			G3G4	G3	2002-10-25
723066	CES203.536	Southern Atlantic Coastal Plain Wet Pine Savanna and Flatwoods	https://explorer.natureserve.org/Taxon/ELEMENT_GLOBAL.2.723066	160067	plant	Dicots	PDONA0B0A0	Standard	Ludwigia lanceolata	lanceleaf primrose-willow	https://explorer.natureserve.org/Taxon/ELEMENT_GLOBAL.2.160067			G3	G3	1998-03-06
723066	CES203.536	Southern Atlantic Coastal Plain Wet Pine Savanna and Flatwoods	https://explorer.natureserve.org/Taxon/ELEMENT_GLOBAL.2.723066	134996	plant	Dicots	PDONA0B0Q0	Standard	Ludwigia spathulata	spoon primrose-willow	https://explorer.natureserve.org/Taxon/ELEMENT_GLOBAL.2.134996			G2	G2	2015-09-28
723066	CES203.536	Southern Atlantic Coastal Plain Wet Pine Savanna and Flatwoods	https://explorer.natureserve.org/Taxon/ELEMENT_GLOBAL.2.723066	156321	plant	Dicots	PDPRI070F0	Standard	Lysimachia loomisii	Loomis' yellow loosestrife	https://explorer.natureserve.org/Taxon/ELEMENT_GLOBAL.2.156321			G3?	G3	2013-02-08
723066	CES203.536	Southern Atlantic Coastal Plain Wet Pine Savanna and Flatwoods	https://explorer.natureserve.org/Taxon/ELEMENT_GLOBAL.2.723066	138246	plant	Dicots	PDLAM0Y020	Standard	Macbridea caroliniana	Carolina birds-in-a-nest	https://explorer.natureserve.org/Taxon/ELEMENT_GLOBAL.2.138246			G2G3	G2	2015-12-07
723066	CES203.536	Southern Atlantic Coastal Plain Wet Pine Savanna and Flatwoods	https://explorer.natureserve.org/Taxon/ELEMENT_GLOBAL.2.723066	156512	plant	Dicots	PDCAR0G0D0	Standard	Minuartia godfreyi	Godfrey's stitchwort	https://explorer.natureserve.org/Taxon/ELEMENT_GLOBAL.2.156512			G1	G1	2011-09-01
723066	CES203.536	Southern Atlantic Coastal Plain Wet Pine Savanna and Flatwoods	https://explorer.natureserve.org/Taxon/ELEMENT_GLOBAL.2.723066	154773	plant	Monocots	PMLIL1L010	Standard	Narthecium americanum	yellow asphodel	https://explorer.natureserve.org/Taxon/ELEMENT_GLOBAL.2.154773			G2	G2	2017-03-10
723066	CES203.536	Southern Atlantic Coastal Plain Wet Pine Savanna and Flatwoods	https://explorer.natureserve.org/Taxon/ELEMENT_GLOBAL.2.723066	160079	plant	Monocots	PMIRI0B010	Standard	Nemastylis floridana	fallflowering pleatleaf	https://explorer.natureserve.org/Taxon/ELEMENT_GLOBAL.2.160079			G2	G2	2012-03-29
723066	CES203.536	Southern Atlantic Coastal Plain Wet Pine Savanna and Flatwoods	https://explorer.natureserve.org/Taxon/ELEMENT_GLOBAL.2.723066	147201	plant	Monocots	PMAGA08020	Standard	Nolina atopocarpa	Florida beargrass	https://explorer.natureserve.org/Taxon/ELEMENT_GLOBAL.2.147201			G3	G3	1997-12-23
723066	CES203.536	Southern Atlantic Coastal Plain Wet Pine Savanna and Flatwoods	https://explorer.natureserve.org/Taxon/ELEMENT_GLOBAL.2.723066	145044	plant	Dicots	PDFAB5K070	Standard	Orbexilum virgatum	pineland leather-root	https://explorer.natureserve.org/Taxon/ELEMENT_GLOBAL.2.145044			G1	G1	2001-09-17
723066	CES203.536	Southern Atlantic Coastal Plain Wet Pine Savanna and Flatwoods	https://explorer.natureserve.org/Taxon/ELEMENT_GLOBAL.2.723066	139094	plant	Dicots	PDAPI1L010	Standard	Oxypolis canbyi	Canby's cowbane	https://explorer.natureserve.org/Taxon/ELEMENT_GLOBAL.2.139094	E	Endangered	G2	G2	2010-01-05
723066	CES203.536	Southern Atlantic Coastal Plain Wet Pine Savanna and Flatwoods	https://explorer.natureserve.org/Taxon/ELEMENT_GLOBAL.2.723066	139046	plant	Dicots	PDAPI1L070	Standard	Oxypolis ternata	piedmont cowbane	https://explorer.natureserve.org/Taxon/ELEMENT_GLOBAL.2.139046			G3	G3	1997-12-22
723066	CES203.536	Southern Atlantic Coastal Plain Wet Pine Savanna and Flatwoods	https://explorer.natureserve.org/Taxon/ELEMENT_GLOBAL.2.723066	131929	plant	Monocots	PMPOA4K010	Standard	Panicum abscissum	cutthroat grass	https://explorer.natureserve.org/Taxon/ELEMENT_GLOBAL.2.131929			G3	G3	1999-06-23
723066	CES203.536	Southern Atlantic Coastal Plain Wet Pine Savanna and Flatwoods	https://explorer.natureserve.org/Taxon/ELEMENT_GLOBAL.2.723066	136440	plant	Dicots	PDSAX0P020	Standard	Parnassia caroliniana	Carolina grass of Parnassus	https://explorer.natureserve.org/Taxon/ELEMENT_GLOBAL.2.136440			G3	G3	1997-12-22
723066	CES203.536	Southern Atlantic Coastal Plain Wet Pine Savanna and Flatwoods	https://explorer.natureserve.org/Taxon/ELEMENT_GLOBAL.2.723066	144987	plant	Dicots	PDSAX0P060	Standard	Parnassia grandifolia	largeleaf grass of Parnassus	https://explorer.natureserve.org/Taxon/ELEMENT_GLOBAL.2.144987			G3	G3	2000-08-11
723066	CES203.536	Southern Atlantic Coastal Plain Wet Pine Savanna and Flatwoods	https://explorer.natureserve.org/Taxon/ELEMENT_GLOBAL.2.723066	160008	plant	Monocots	PMARA0E020	Standard	Peltandra sagittifolia	white arrow arum	https://explorer.natureserve.org/Taxon/ELEMENT_GLOBAL.2.160008			G3G4	G3	2013-01-23
723066	CES203.536	Southern Atlantic Coastal Plain Wet Pine Savanna and Flatwoods	https://explorer.natureserve.org/Taxon/ELEMENT_GLOBAL.2.723066	151052	plant	Dicots	PDPLN02140	Standard	Plantago sparsiflora	pineland plantain	https://explorer.natureserve.org/Taxon/ELEMENT_GLOBAL.2.151052			G3	G3	2013-01-31
723066	CES203.536	Southern Atlantic Coastal Plain Wet Pine Savanna and Flatwoods	https://explorer.natureserve.org/Taxon/ELEMENT_GLOBAL.2.723066	141093	plant	Monocots	PMORC1Y100	Standard	Platanthera chapmanii	Chapman's fringed orchid	https://explorer.natureserve.org/Taxon/ELEMENT_GLOBAL.2.141093			G2	G2	2014-08-07
723066	CES203.536	Southern Atlantic Coastal Plain Wet Pine Savanna and Flatwoods	https://explorer.natureserve.org/Taxon/ELEMENT_GLOBAL.2.723066	150946	plant	Monocots	PMORC1Y0C0	Standard	Platanthera integra	yellow fringeless orchid	https://explorer.natureserve.org/Taxon/ELEMENT_GLOBAL.2.150946			G3G4	G3	2018-03-22
723066	CES203.536	Southern Atlantic Coastal Plain Wet Pine Savanna and Flatwoods	https://explorer.natureserve.org/Taxon/ELEMENT_GLOBAL.2.723066	152658	plant	Dicots	PDPGL020N0	Standard	Polygala hookeri	Hooker's milkwort	https://explorer.natureserve.org/Taxon/ELEMENT_GLOBAL.2.152658			G3	G3	1993-05-31
723066	CES203.536	Southern Atlantic Coastal Plain Wet Pine Savanna and Flatwoods	https://explorer.natureserve.org/Taxon/ELEMENT_GLOBAL.2.723066	154891	plant	Monocots	PMORC27010	Standard	Pteroglossaspis ecristata	giant orchid	https://explorer.natureserve.org/Taxon/ELEMENT_GLOBAL.2.154891			G2G3	G2	2013-12-02
723066	CES203.536	Southern Atlantic Coastal Plain Wet Pine Savanna and Flatwoods	https://explorer.natureserve.org/Taxon/ELEMENT_GLOBAL.2.723066	161024	plant	Dicots	PDAPI1Y040	Standard	Ptilimnium nodosum	piedmont mock bishopweed	https://explorer.natureserve.org/Taxon/ELEMENT_GLOBAL.2.161024	E	Endangered	G2	G2	2010-03-31
723066	CES203.536	Southern Atlantic Coastal Plain Wet Pine Savanna and Flatwoods	https://explorer.natureserve.org/Taxon/ELEMENT_GLOBAL.2.723066	132402	plant	Dicots	PDMLS0H020	Standard	Rhexia aristosa	awnpetal meadowbeauty	https://explorer.natureserve.org/Taxon/ELEMENT_GLOBAL.2.132402			G3G4	G3	2013-01-28
723066	CES203.536	Southern Atlantic Coastal Plain Wet Pine Savanna and Flatwoods	https://explorer.natureserve.org/Taxon/ELEMENT_GLOBAL.2.723066	141924	plant	Monocots	PMCYP0N0J0	Standard	Rhynchospora harveyi var. culixa	Georgia beaksedge	https://explorer.natureserve.org/Taxon/ELEMENT_GLOBAL.2.141924			G1Q	G1	2001-07-23
723066	CES203.536	Southern Atlantic Coastal Plain Wet Pine Savanna and Flatwoods	https://explorer.natureserve.org/Taxon/ELEMENT_GLOBAL.2.723066	133538	plant	Monocots	PMCYP0N040	Standard	Rhynchospora galeana	shortbristle beaksedge	https://explorer.natureserve.org/Taxon/ELEMENT_GLOBAL.2.133538			G3?	G3	2018-09-24
723066	CES203.536	Southern Atlantic Coastal Plain Wet Pine Savanna and Flatwoods	https://explorer.natureserve.org/Taxon/ELEMENT_GLOBAL.2.723066	133053	plant	Monocots	PMCYP0N3N2	Standard	Rhynchospora globularis var. pinetorum	globe beaksedge	https://explorer.natureserve.org/Taxon/ELEMENT_GLOBAL.2.133053			G5?T3T4	T3	2018-08-24
723066	CES203.536	Southern Atlantic Coastal Plain Wet Pine Savanna and Flatwoods	https://explorer.natureserve.org/Taxon/ELEMENT_GLOBAL.2.723066	134948	plant	Monocots	PMCYP0N1P0	Standard	Rhynchospora pallida	pale beaksedge	https://explorer.natureserve.org/Taxon/ELEMENT_GLOBAL.2.134948			G3	G3	1993-03-03
723066	CES203.536	Southern Atlantic Coastal Plain Wet Pine Savanna and Flatwoods	https://explorer.natureserve.org/Taxon/ELEMENT_GLOBAL.2.723066	133731	plant	Monocots	PMCYP0N1V0	Standard	Rhynchospora punctata	dotted beaksedge	https://explorer.natureserve.org/Taxon/ELEMENT_GLOBAL.2.133731			G1?	G1	2003-06-16
723066	CES203.536	Southern Atlantic Coastal Plain Wet Pine Savanna and Flatwoods	https://explorer.natureserve.org/Taxon/ELEMENT_GLOBAL.2.723066	147674	plant	Monocots	PMCYP0N2B0	Standard	Rhynchospora thornei	Thorne's beaksedge	https://explorer.natureserve.org/Taxon/ELEMENT_GLOBAL.2.147674			G3	G3	2004-02-17
723066	CES203.536	Southern Atlantic Coastal Plain Wet Pine Savanna and Flatwoods	https://explorer.natureserve.org/Taxon/ELEMENT_GLOBAL.2.723066	821250	plant	Monocots	PMCYP0N3Q0	Provisional	Rhynchospora sp. 2	croatan beaksedge	https://explorer.natureserve.org/Taxon/ELEMENT_GLOBAL.2.821250			G1?	G1	2009-02-11
723066	CES203.536	Southern Atlantic Coastal Plain Wet Pine Savanna and Flatwoods	https://explorer.natureserve.org/Taxon/ELEMENT_GLOBAL.2.723066	153976	plant	Dicots	PDAST85070	Standard	Rudbeckia heliopsidis	sunfacing coneflower	https://explorer.natureserve.org/Taxon/ELEMENT_GLOBAL.2.153976			G2	G2	2016-02-23
723066	CES203.536	Southern Atlantic Coastal Plain Wet Pine Savanna and Flatwoods	https://explorer.natureserve.org/Taxon/ELEMENT_GLOBAL.2.723066	155363	plant	Dicots	PDAST850E0	Standard	Rudbeckia nitida	shiny coneflower	https://explorer.natureserve.org/Taxon/ELEMENT_GLOBAL.2.155363			G3	G3	2001-10-22
723066	CES203.536	Southern Atlantic Coastal Plain Wet Pine Savanna and Flatwoods	https://explorer.natureserve.org/Taxon/ELEMENT_GLOBAL.2.723066	141829	plant	Dicots	PDACA0J0C0	Standard	Ruellia noctiflora	nightflowering wild petunia	https://explorer.natureserve.org/Taxon/ELEMENT_GLOBAL.2.141829			G3?	G3	2016-02-10
723066	CES203.536	Southern Atlantic Coastal Plain Wet Pine Savanna and Flatwoods	https://explorer.natureserve.org/Taxon/ELEMENT_GLOBAL.2.723066	141054	plant	Dicots	PDACA0J0G2	Standard	Ruellia pedunculata ssp. pinetorum	stalked wild petunia	https://explorer.natureserve.org/Taxon/ELEMENT_GLOBAL.2.141054			G5T3T4	T3	2007-02-20
723066	CES203.536	Southern Atlantic Coastal Plain Wet Pine Savanna and Flatwoods	https://explorer.natureserve.org/Taxon/ELEMENT_GLOBAL.2.723066	147391	plant	Dicots	PDGEN0F050	Standard	Sabatia brevifolia	shortleaf rose gentian	https://explorer.natureserve.org/Taxon/ELEMENT_GLOBAL.2.147391			G3G4	G3	1996-10-07
723066	CES203.536	Southern Atlantic Coastal Plain Wet Pine Savanna and Flatwoods	https://explorer.natureserve.org/Taxon/ELEMENT_GLOBAL.2.723066	149667	plant	Dicots	PDSAR02083	Standard	Sarracenia rubra ssp. rubra	sweet pitcherplant	https://explorer.natureserve.org/Taxon/ELEMENT_GLOBAL.2.149667			G3G4T3T4	T3	2007-12-07
723066	CES203.536	Southern Atlantic Coastal Plain Wet Pine Savanna and Flatwoods	https://explorer.natureserve.org/Taxon/ELEMENT_GLOBAL.2.723066	144235	plant	Dicots	PDSCR1Q010	Standard	Schwalbea americana	chaffseed	https://explorer.natureserve.org/Taxon/ELEMENT_GLOBAL.2.144235	E	Endangered	G2	G2	2020-04-02
723066	CES203.536	Southern Atlantic Coastal Plain Wet Pine Savanna and Flatwoods	https://explorer.natureserve.org/Taxon/ELEMENT_GLOBAL.2.723066	143352	plant	Monocots	PMORC2B032	Standard	Spiranthes brevilabris	Texas ladies'-tresses	https://explorer.natureserve.org/Taxon/ELEMENT_GLOBAL.2.143352			G1G2	G1	2014-07-02
723066	CES203.536	Southern Atlantic Coastal Plain Wet Pine Savanna and Flatwoods	https://explorer.natureserve.org/Taxon/ELEMENT_GLOBAL.2.723066	130391	plant	Monocots	PMORC2B031	Standard	Spiranthes floridana	Florida ladies'-tresses	https://explorer.natureserve.org/Taxon/ELEMENT_GLOBAL.2.130391			G1	G1	2015-01-05
723066	CES203.536	Southern Atlantic Coastal Plain Wet Pine Savanna and Flatwoods	https://explorer.natureserve.org/Taxon/ELEMENT_GLOBAL.2.723066	143805	plant	Monocots	PMORC2B0G0	Standard	Spiranthes longilabris	giantspiral ladies'-tresses	https://explorer.natureserve.org/Taxon/ELEMENT_GLOBAL.2.143805			G3	G3	1998-04-01
723066	CES203.536	Southern Atlantic Coastal Plain Wet Pine Savanna and Flatwoods	https://explorer.natureserve.org/Taxon/ELEMENT_GLOBAL.2.723066	157990	plant	Monocots	PMPOA5V090	Standard	Sporobolus curtissii	Curtiss' dropseed	https://explorer.natureserve.org/Taxon/ELEMENT_GLOBAL.2.157990			G3	G3	2000-06-23
723066	CES203.536	Southern Atlantic Coastal Plain Wet Pine Savanna and Flatwoods	https://explorer.natureserve.org/Taxon/ELEMENT_GLOBAL.2.723066	138339	plant	Monocots	PMPOA5V0C0	Standard	Sporobolus floridanus	Florida dropseed	https://explorer.natureserve.org/Taxon/ELEMENT_GLOBAL.2.138339			G3	G3	1999-05-07
723066	CES203.536	Southern Atlantic Coastal Plain Wet Pine Savanna and Flatwoods	https://explorer.natureserve.org/Taxon/ELEMENT_GLOBAL.2.723066	137485	plant	Monocots	PMPOA5V140	Standard	Sporobolus pinetorum	Carolina dropseed	https://explorer.natureserve.org/Taxon/ELEMENT_GLOBAL.2.137485			G3	G3	1998-12-15
723066	CES203.536	Southern Atlantic Coastal Plain Wet Pine Savanna and Flatwoods	https://explorer.natureserve.org/Taxon/ELEMENT_GLOBAL.2.723066	136921	plant	Monocots	PMPOA5V0U0	Standard	Sporobolus teretifolius	wireleaf dropseed	https://explorer.natureserve.org/Taxon/ELEMENT_GLOBAL.2.136921			G2	G2	2008-07-03
723066	CES203.536	Southern Atlantic Coastal Plain Wet Pine Savanna and Flatwoods	https://explorer.natureserve.org/Taxon/ELEMENT_GLOBAL.2.723066	137457	plant	Dicots	PDRAN0M040	Standard	Thalictrum cooleyi	Cooley's meadowrue	https://explorer.natureserve.org/Taxon/ELEMENT_GLOBAL.2.137457	E	Endangered	G1	G1	2019-11-04
723066	CES203.536	Southern Atlantic Coastal Plain Wet Pine Savanna and Flatwoods	https://explorer.natureserve.org/Taxon/ELEMENT_GLOBAL.2.723066	153669	plant	Monocots	PMPOA65040	Standard	Tridens carolinianus	Carolina fluffgrass	https://explorer.natureserve.org/Taxon/ELEMENT_GLOBAL.2.153669			G3G4	G3	2005-01-13
723066	CES203.536	Southern Atlantic Coastal Plain Wet Pine Savanna and Flatwoods	https://explorer.natureserve.org/Taxon/ELEMENT_GLOBAL.2.723066	143576	plant	Monocots	PMPOA65071	Standard	Tridens flavus var. chapmanii	Chapman's tridens	https://explorer.natureserve.org/Taxon/ELEMENT_GLOBAL.2.143576			G5T3	T3	2008-09-15
723066	CES203.536	Southern Atlantic Coastal Plain Wet Pine Savanna and Flatwoods	https://explorer.natureserve.org/Taxon/ELEMENT_GLOBAL.2.723066	131904	plant	Monocots	PMLIL200Q0	Standard	Trillium pusillum	dwarf wakerobin	https://explorer.natureserve.org/Taxon/ELEMENT_GLOBAL.2.131904			G3	G3	2019-11-08
723066	CES203.536	Southern Atlantic Coastal Plain Wet Pine Savanna and Flatwoods	https://explorer.natureserve.org/Taxon/ELEMENT_GLOBAL.2.723066	129748	plant	Monocots	PMLIL200Q2	Standard	Trillium pusillum var. pusillum	dwarf wakerobin	https://explorer.natureserve.org/Taxon/ELEMENT_GLOBAL.2.129748			G3T3	T3	2020-07-29
723066	CES203.536	Southern Atlantic Coastal Plain Wet Pine Savanna and Flatwoods	https://explorer.natureserve.org/Taxon/ELEMENT_GLOBAL.2.723066	160464	plant	Dicots	PDAST9R080	Standard	Verbesina heterophylla	diverseleaf crownbeard	https://explorer.natureserve.org/Taxon/ELEMENT_GLOBAL.2.160464			G2	G2	1997-12-24
723066	CES203.536	Southern Atlantic Coastal Plain Wet Pine Savanna and Flatwoods	https://explorer.natureserve.org/Taxon/ELEMENT_GLOBAL.2.723066	133517	plant	Monocots	PMXYR010J0	Standard	Xyris serotina	acidswamp yelloweyed grass	https://explorer.natureserve.org/Taxon/ELEMENT_GLOBAL.2.133517			G3G4	G3	2002-10-14
723066	CES203.536	Southern Atlantic Coastal Plain Wet Pine Savanna and Flatwoods	https://explorer.natureserve.org/Taxon/ELEMENT_GLOBAL.2.723066	138288	plant	Monocots	PMLIL270B0	Standard	Zephyranthes simpsonii	redmargin zephyrlily	https://explorer.natureserve.org/Taxon/ELEMENT_GLOBAL.2.138288			G2G3	G2	2004-02-18
723066	CES203.536	Southern Atlantic Coastal Plain Wet Pine Savanna and Flatwoods	https://explorer.natureserve.org/Taxon/ELEMENT_GLOBAL.2.723066	802301	animal	Amphibians	AAAAA01030	Standard	Ambystoma cingulatum	frosted flatwoods salamander	https://explorer.natureserve.org/Taxon/ELEMENT_GLOBAL.2.802301	T	Threatened	G2	G2	2014-02-11
723066	CES203.536	Southern Atlantic Coastal Plain Wet Pine Savanna and Flatwoods	https://explorer.natureserve.org/Taxon/ELEMENT_GLOBAL.2.723066	105912	animal	Birds	ABNMK01012	Standard	Antigone canadensis pratensis	florida sandhill crane	https://explorer.natureserve.org/Taxon/ELEMENT_GLOBAL.2.105912			G5T2	T2	2017-12-07
723066	CES203.536	Southern Atlantic Coastal Plain Wet Pine Savanna and Flatwoods	https://explorer.natureserve.org/Taxon/ELEMENT_GLOBAL.2.723066	119330	animal	Terrestrial Snails	IMGAS96100	Standard	Daedalochila peninsulae	st. johns liptooth	https://explorer.natureserve.org/Taxon/ELEMENT_GLOBAL.2.119330			G2	G2	2002-10-08
723066	CES203.536	Southern Atlantic Coastal Plain Wet Pine Savanna and Flatwoods	https://explorer.natureserve.org/Taxon/ELEMENT_GLOBAL.2.723066	105963	animal	Amphibians	AAABH01270	Standard	Lithobates capito	carolina gopher frog	https://explorer.natureserve.org/Taxon/ELEMENT_GLOBAL.2.105963			G2G3	G2	2020-07-06
723066	CES203.536	Southern Atlantic Coastal Plain Wet Pine Savanna and Flatwoods	https://explorer.natureserve.org/Taxon/ELEMENT_GLOBAL.2.723066	121058	animal	Grasshoppers	IIORT01390	Standard	Melanoplus nubilus	nubile short-wing grasshopper	https://explorer.natureserve.org/Taxon/ELEMENT_GLOBAL.2.121058			G2G3	G2	2000-12-01
723066	CES203.536	Southern Atlantic Coastal Plain Wet Pine Savanna and Flatwoods	https://explorer.natureserve.org/Taxon/ELEMENT_GLOBAL.2.723066	101322	animal	Amphibians	AAAAF01020	Standard	Notophthalmus perstriatus	striped newt	https://explorer.natureserve.org/Taxon/ELEMENT_GLOBAL.2.101322			G2G3	G2	2014-02-19
723066	CES203.536	Southern Atlantic Coastal Plain Wet Pine Savanna and Flatwoods	https://explorer.natureserve.org/Taxon/ELEMENT_GLOBAL.2.723066	111888	animal	Papaipema Moths	IILEYC0310	Standard	Papaipema eryngii	rattlesnake-master borer moth	https://explorer.natureserve.org/Taxon/ELEMENT_GLOBAL.2.111888			G1G2	G1	2011-03-22
723063	CES203.539	Southwest Florida Dune and Coastal Grassland	https://explorer.natureserve.org/Taxon/ELEMENT_GLOBAL.2.723063	102635	animal	Reptiles	ARACB02020	Standard	Ophisaurus compressus	island glass lizard	https://explorer.natureserve.org/Taxon/ELEMENT_GLOBAL.2.102635			G3G4	G3	2005-05-13
723055	CES203.547	West Gulf Coastal Plain Flatwoods Pond	https://explorer.natureserve.org/Taxon/ELEMENT_GLOBAL.2.723055	154855	plant	Monocots	PMCYP033K0	Standard	Carex decomposita	cypress-knee sedge	https://explorer.natureserve.org/Taxon/ELEMENT_GLOBAL.2.154855			G3G4	G3	2010-04-29
723055	CES203.547	West Gulf Coastal Plain Flatwoods Pond	https://explorer.natureserve.org/Taxon/ELEMENT_GLOBAL.2.723055	157803	plant	Monocots	PMCYP0C030	Standard	Fuirena longa	coastal plain umbrella-sedge	https://explorer.natureserve.org/Taxon/ELEMENT_GLOBAL.2.157803			G3G4	G3	1993-09-27
723055	CES203.547	West Gulf Coastal Plain Flatwoods Pond	https://explorer.natureserve.org/Taxon/ELEMENT_GLOBAL.2.723055	103748	animal	Amphibians	AAABB01090	Standard	Anaxyrus houstonensis	houston toad	https://explorer.natureserve.org/Taxon/ELEMENT_GLOBAL.2.103748	E	Endangered	G1	G1	2019-06-25
723055	CES203.547	West Gulf Coastal Plain Flatwoods Pond	https://explorer.natureserve.org/Taxon/ELEMENT_GLOBAL.2.723055	120478	animal	Butterflies and Skippers	IILEP77050	Standard	Euphyes dukesi	dukes' skipper	https://explorer.natureserve.org/Taxon/ELEMENT_GLOBAL.2.120478			G3G4	G3	2020-03-09
723046	CES203.558	East Gulf Coastal Plain Depression Pond	https://explorer.natureserve.org/Taxon/ELEMENT_GLOBAL.2.723046	144947	plant	Dicots	PDSCR01020	Standard	Agalinis aphylla	scaleleaf false foxglove	https://explorer.natureserve.org/Taxon/ELEMENT_GLOBAL.2.144947			G3G4	G3	2013-02-01
723046	CES203.558	East Gulf Coastal Plain Depression Pond	https://explorer.natureserve.org/Taxon/ELEMENT_GLOBAL.2.723046	125593	plant	Mosses	NBMUS1K010	Standard	Campylopus angustiretis	campylopus moss	https://explorer.natureserve.org/Taxon/ELEMENT_GLOBAL.2.125593			G2?	G2	1998-09-03
723046	CES203.558	East Gulf Coastal Plain Depression Pond	https://explorer.natureserve.org/Taxon/ELEMENT_GLOBAL.2.723046	154855	plant	Monocots	PMCYP033K0	Standard	Carex decomposita	cypress-knee sedge	https://explorer.natureserve.org/Taxon/ELEMENT_GLOBAL.2.154855			G3G4	G3	2010-04-29
723046	CES203.558	East Gulf Coastal Plain Depression Pond	https://explorer.natureserve.org/Taxon/ELEMENT_GLOBAL.2.723046	139809	plant	Monocots	PMPOA1J040	Standard	Coelorachis tuberculosa	bumpy jointtail grass	https://explorer.natureserve.org/Taxon/ELEMENT_GLOBAL.2.139809			G3	G3	1997-12-23
723046	CES203.558	East Gulf Coastal Plain Depression Pond	https://explorer.natureserve.org/Taxon/ELEMENT_GLOBAL.2.723046	140412	plant	Dicots	PDAST2L0M0	Standard	Coreopsis nudata	Georgia tickseed	https://explorer.natureserve.org/Taxon/ELEMENT_GLOBAL.2.140412			G3?	G3	1999-06-09
723046	CES203.558	East Gulf Coastal Plain Depression Pond	https://explorer.natureserve.org/Taxon/ELEMENT_GLOBAL.2.723046	156347	plant	Dicots	PDEUP0H0C0	Standard	Croton elliottii	Elliott's croton	https://explorer.natureserve.org/Taxon/ELEMENT_GLOBAL.2.156347			G3	G3	2016-02-09
723046	CES203.558	East Gulf Coastal Plain Depression Pond	https://explorer.natureserve.org/Taxon/ELEMENT_GLOBAL.2.723046	139856	plant	Monocots	PMPOA1T020	Standard	Ctenium floridanum	Florida orangegrass	https://explorer.natureserve.org/Taxon/ELEMENT_GLOBAL.2.139856			G2	G2	2002-04-29
723046	CES203.558	East Gulf Coastal Plain Depression Pond	https://explorer.natureserve.org/Taxon/ELEMENT_GLOBAL.2.723046	157803	plant	Monocots	PMCYP0C030	Standard	Fuirena longa	coastal plain umbrella-sedge	https://explorer.natureserve.org/Taxon/ELEMENT_GLOBAL.2.157803			G3G4	G3	1993-09-27
723046	CES203.558	East Gulf Coastal Plain Depression Pond	https://explorer.natureserve.org/Taxon/ELEMENT_GLOBAL.2.723046	132006	plant	Dicots	PDCLU03010	Standard	Hypericum adpressum	creeping St. Johnswort	https://explorer.natureserve.org/Taxon/ELEMENT_GLOBAL.2.132006			G3	G3	2020-03-24
723046	CES203.558	East Gulf Coastal Plain Depression Pond	https://explorer.natureserve.org/Taxon/ELEMENT_GLOBAL.2.723046	148570	plant	Dicots	PDCLU03090	Standard	Hypericum chapmanii	Apalachicola St. Johnswort	https://explorer.natureserve.org/Taxon/ELEMENT_GLOBAL.2.148570			G3	G3	2020-08-17
723046	CES203.558	East Gulf Coastal Plain Depression Pond	https://explorer.natureserve.org/Taxon/ELEMENT_GLOBAL.2.723046	158365	plant	Monocots	PMERI02050	Standard	Lachnocaulon minus	Small's bogbutton	https://explorer.natureserve.org/Taxon/ELEMENT_GLOBAL.2.158365			G3G4	G3	2013-01-30
723046	CES203.558	East Gulf Coastal Plain Depression Pond	https://explorer.natureserve.org/Taxon/ELEMENT_GLOBAL.2.723046	129236	plant	Dicots	PDLAU07020	Standard	Lindera melissifolia	southern spicebush	https://explorer.natureserve.org/Taxon/ELEMENT_GLOBAL.2.129236	E	Endangered	G3	G3	2015-10-29
723046	CES203.558	East Gulf Coastal Plain Depression Pond	https://explorer.natureserve.org/Taxon/ELEMENT_GLOBAL.2.723046	136111	plant	Dicots	PDLAU08010	Standard	Litsea aestivalis	pondspice	https://explorer.natureserve.org/Taxon/ELEMENT_GLOBAL.2.136111			G3?	G3	2012-12-03
723046	CES203.558	East Gulf Coastal Plain Depression Pond	https://explorer.natureserve.org/Taxon/ELEMENT_GLOBAL.2.723046	135218	plant	Dicots	PDCAM0E050	Standard	Lobelia boykinii	Boykin's lobelia	https://explorer.natureserve.org/Taxon/ELEMENT_GLOBAL.2.135218			G2G3	G2	2009-03-09
723046	CES203.558	East Gulf Coastal Plain Depression Pond	https://explorer.natureserve.org/Taxon/ELEMENT_GLOBAL.2.723046	134996	plant	Dicots	PDONA0B0Q0	Standard	Ludwigia spathulata	spoon primrose-willow	https://explorer.natureserve.org/Taxon/ELEMENT_GLOBAL.2.134996			G2	G2	2015-09-28
723046	CES203.558	East Gulf Coastal Plain Depression Pond	https://explorer.natureserve.org/Taxon/ELEMENT_GLOBAL.2.723046	139527	plant	Dicots	PDHAL04090	Standard	Myriophyllum laxum	loose watermilfoil	https://explorer.natureserve.org/Taxon/ELEMENT_GLOBAL.2.139527			G3	G3	2013-02-11
723046	CES203.558	East Gulf Coastal Plain Depression Pond	https://explorer.natureserve.org/Taxon/ELEMENT_GLOBAL.2.723046	133769	plant	Monocots	PMNAJ010B0	Standard	Najas filifolia	needleleaf waternymph	https://explorer.natureserve.org/Taxon/ELEMENT_GLOBAL.2.133769			G3	G3	2018-03-15
723046	CES203.558	East Gulf Coastal Plain Depression Pond	https://explorer.natureserve.org/Taxon/ELEMENT_GLOBAL.2.723046	128639	plant	Dicots	PDNYS01050	Standard	Nyssa ursina	bear tupelo	https://explorer.natureserve.org/Taxon/ELEMENT_GLOBAL.2.128639			G3	G3	2018-06-28
723046	CES203.558	East Gulf Coastal Plain Depression Pond	https://explorer.natureserve.org/Taxon/ELEMENT_GLOBAL.2.723046	139094	plant	Dicots	PDAPI1L010	Standard	Oxypolis canbyi	Canby's cowbane	https://explorer.natureserve.org/Taxon/ELEMENT_GLOBAL.2.139094	E	Endangered	G2	G2	2010-01-05
723046	CES203.558	East Gulf Coastal Plain Depression Pond	https://explorer.natureserve.org/Taxon/ELEMENT_GLOBAL.2.723046	144987	plant	Dicots	PDSAX0P060	Standard	Parnassia grandifolia	largeleaf grass of Parnassus	https://explorer.natureserve.org/Taxon/ELEMENT_GLOBAL.2.144987			G3	G3	2000-08-11
723046	CES203.558	East Gulf Coastal Plain Depression Pond	https://explorer.natureserve.org/Taxon/ELEMENT_GLOBAL.2.723046	138215	plant	Dicots	PDLNT01050	Standard	Pinguicula planifolia	Chapman's butterwort	https://explorer.natureserve.org/Taxon/ELEMENT_GLOBAL.2.138215			G3?	G3	1997-12-23
723046	CES203.558	East Gulf Coastal Plain Depression Pond	https://explorer.natureserve.org/Taxon/ELEMENT_GLOBAL.2.723046	138892	plant	Dicots	PDPGN0L150	Standard	Polygonum hirsutum	hairy smartweed	https://explorer.natureserve.org/Taxon/ELEMENT_GLOBAL.2.138892			G3G4	G3	2002-09-10
723046	CES203.558	East Gulf Coastal Plain Depression Pond	https://explorer.natureserve.org/Taxon/ELEMENT_GLOBAL.2.723046	132402	plant	Dicots	PDMLS0H020	Standard	Rhexia aristosa	awnpetal meadowbeauty	https://explorer.natureserve.org/Taxon/ELEMENT_GLOBAL.2.132402			G3G4	G3	2013-01-28
723046	CES203.558	East Gulf Coastal Plain Depression Pond	https://explorer.natureserve.org/Taxon/ELEMENT_GLOBAL.2.723046	153109	plant	Dicots	PDMLS0H080	Standard	Rhexia parviflora	white meadowbeauty	https://explorer.natureserve.org/Taxon/ELEMENT_GLOBAL.2.153109			G2	G2	2008-09-01
723046	CES203.558	East Gulf Coastal Plain Depression Pond	https://explorer.natureserve.org/Taxon/ELEMENT_GLOBAL.2.723046	147216	plant	Dicots	PDMLS0H0A0	Standard	Rhexia salicifolia	panhandle meadowbeauty	https://explorer.natureserve.org/Taxon/ELEMENT_GLOBAL.2.147216			G2	G2	2008-06-06
723046	CES203.558	East Gulf Coastal Plain Depression Pond	https://explorer.natureserve.org/Taxon/ELEMENT_GLOBAL.2.723046	133713	plant	Monocots	PMCYP0N0S0	Standard	Rhynchospora fernaldii	Fernald's beaksedge	https://explorer.natureserve.org/Taxon/ELEMENT_GLOBAL.2.133713			G3G4	G3	2002-10-14
723046	CES203.558	East Gulf Coastal Plain Depression Pond	https://explorer.natureserve.org/Taxon/ELEMENT_GLOBAL.2.723046	133053	plant	Monocots	PMCYP0N3N2	Standard	Rhynchospora globularis var. pinetorum	globe beaksedge	https://explorer.natureserve.org/Taxon/ELEMENT_GLOBAL.2.133053			G5?T3T4	T3	2018-08-24
723046	CES203.558	East Gulf Coastal Plain Depression Pond	https://explorer.natureserve.org/Taxon/ELEMENT_GLOBAL.2.723046	132858	plant	Monocots	PMCYP0N1C0	Standard	Rhynchospora macra	large beaksedge	https://explorer.natureserve.org/Taxon/ELEMENT_GLOBAL.2.132858			G3G4	G3	2017-11-30
723046	CES203.558	East Gulf Coastal Plain Depression Pond	https://explorer.natureserve.org/Taxon/ELEMENT_GLOBAL.2.723046	150212	plant	Monocots	PMCYP0N1R0	Standard	Rhynchospora pleiantha	coastal beaksedge	https://explorer.natureserve.org/Taxon/ELEMENT_GLOBAL.2.150212			G2G3	G2	2009-03-10
723046	CES203.558	East Gulf Coastal Plain Depression Pond	https://explorer.natureserve.org/Taxon/ELEMENT_GLOBAL.2.723046	147674	plant	Monocots	PMCYP0N2B0	Standard	Rhynchospora thornei	Thorne's beaksedge	https://explorer.natureserve.org/Taxon/ELEMENT_GLOBAL.2.147674			G3	G3	2004-02-17
723046	CES203.558	East Gulf Coastal Plain Depression Pond	https://explorer.natureserve.org/Taxon/ELEMENT_GLOBAL.2.723046	141829	plant	Dicots	PDACA0J0C0	Standard	Ruellia noctiflora	nightflowering wild petunia	https://explorer.natureserve.org/Taxon/ELEMENT_GLOBAL.2.141829			G3?	G3	2016-02-10
723046	CES203.558	East Gulf Coastal Plain Depression Pond	https://explorer.natureserve.org/Taxon/ELEMENT_GLOBAL.2.723046	147391	plant	Dicots	PDGEN0F050	Standard	Sabatia brevifolia	shortleaf rose gentian	https://explorer.natureserve.org/Taxon/ELEMENT_GLOBAL.2.147391			G3G4	G3	1996-10-07
723046	CES203.558	East Gulf Coastal Plain Depression Pond	https://explorer.natureserve.org/Taxon/ELEMENT_GLOBAL.2.723046	140335	plant	Monocots	PMCYP0Q0R0	Standard	Schoenoplectiella hallii	Hall's bulrush	https://explorer.natureserve.org/Taxon/ELEMENT_GLOBAL.2.140335			G3	G3	2020-03-26
723046	CES203.558	East Gulf Coastal Plain Depression Pond	https://explorer.natureserve.org/Taxon/ELEMENT_GLOBAL.2.723046	144235	plant	Dicots	PDSCR1Q010	Standard	Schwalbea americana	chaffseed	https://explorer.natureserve.org/Taxon/ELEMENT_GLOBAL.2.144235	E	Endangered	G2	G2	2020-04-02
723046	CES203.558	East Gulf Coastal Plain Depression Pond	https://explorer.natureserve.org/Taxon/ELEMENT_GLOBAL.2.723046	153669	plant	Monocots	PMPOA65040	Standard	Tridens carolinianus	Carolina fluffgrass	https://explorer.natureserve.org/Taxon/ELEMENT_GLOBAL.2.153669			G3G4	G3	2005-01-13
723046	CES203.558	East Gulf Coastal Plain Depression Pond	https://explorer.natureserve.org/Taxon/ELEMENT_GLOBAL.2.723046	155903	plant	Monocots	PMXYR010B0	Standard	Xyris isoetifolia	quillwort yelloweyed grass	https://explorer.natureserve.org/Taxon/ELEMENT_GLOBAL.2.155903			G1	G1	2015-06-11
723046	CES203.558	East Gulf Coastal Plain Depression Pond	https://explorer.natureserve.org/Taxon/ELEMENT_GLOBAL.2.723046	133782	plant	Monocots	PMXYR010E0	Standard	Xyris longisepala	Kral's yelloweyed grass	https://explorer.natureserve.org/Taxon/ELEMENT_GLOBAL.2.133782			G2G3	G2	2009-07-28
723046	CES203.558	East Gulf Coastal Plain Depression Pond	https://explorer.natureserve.org/Taxon/ELEMENT_GLOBAL.2.723046	802300	animal	Amphibians	AAAAA01210	Standard	Ambystoma bishopi	feticulated flatwoods salamander	https://explorer.natureserve.org/Taxon/ELEMENT_GLOBAL.2.802300	E	Endangered	G2	G2	2014-02-11
723046	CES203.558	East Gulf Coastal Plain Depression Pond	https://explorer.natureserve.org/Taxon/ELEMENT_GLOBAL.2.723046	802301	animal	Amphibians	AAAAA01030	Standard	Ambystoma cingulatum	frosted flatwoods salamander	https://explorer.natureserve.org/Taxon/ELEMENT_GLOBAL.2.802301	T	Threatened	G2	G2	2014-02-11
723046	CES203.558	East Gulf Coastal Plain Depression Pond	https://explorer.natureserve.org/Taxon/ELEMENT_GLOBAL.2.723046	103402	animal	Amphibians	AAAAB01020	Standard	Amphiuma pholeter	one-toed amphiuma	https://explorer.natureserve.org/Taxon/ELEMENT_GLOBAL.2.103402			G3	G3	2014-02-12
723046	CES203.558	East Gulf Coastal Plain Depression Pond	https://explorer.natureserve.org/Taxon/ELEMENT_GLOBAL.2.723046	105963	animal	Amphibians	AAABH01270	Standard	Lithobates capito	carolina gopher frog	https://explorer.natureserve.org/Taxon/ELEMENT_GLOBAL.2.105963			G2G3	G2	2020-07-06
723046	CES203.558	East Gulf Coastal Plain Depression Pond	https://explorer.natureserve.org/Taxon/ELEMENT_GLOBAL.2.723046	103781	animal	Amphibians	AAABH01310	Standard	Lithobates sevosus	dusky gopher frog	https://explorer.natureserve.org/Taxon/ELEMENT_GLOBAL.2.103781	E	Endangered	G1	G1	2018-11-21
723046	CES203.558	East Gulf Coastal Plain Depression Pond	https://explorer.natureserve.org/Taxon/ELEMENT_GLOBAL.2.723046	101322	animal	Amphibians	AAAAF01020	Standard	Notophthalmus perstriatus	striped newt	https://explorer.natureserve.org/Taxon/ELEMENT_GLOBAL.2.101322			G2G3	G2	2014-02-19
723046	CES203.558	East Gulf Coastal Plain Depression Pond	https://explorer.natureserve.org/Taxon/ELEMENT_GLOBAL.2.723046	107931	animal	Crayfishes	ICMAL14490	Standard	Procambarus econfinae	panama city crayfish	https://explorer.natureserve.org/Taxon/ELEMENT_GLOBAL.2.107931	PT	Proposed threatened	G1G2	G1	2014-06-04
859574	CES203.712	Central Texas Coast River Terrace Sandyland Grassland	https://explorer.natureserve.org/Taxon/ELEMENT_GLOBAL.2.859574	154163	plant	Dicots	PDROS1C1B0	Standard	Prunus texana	peachbush	https://explorer.natureserve.org/Taxon/ELEMENT_GLOBAL.2.154163			G3G4	G3	2015-09-28
722789	CES203.890	Central Florida Herbaceous Pondshore	https://explorer.natureserve.org/Taxon/ELEMENT_GLOBAL.2.722789	156027	plant	Dicots	PDAMA040L0	Standard	Amaranthus floridanus	Florida amaranth	https://explorer.natureserve.org/Taxon/ELEMENT_GLOBAL.2.156027			G3	G3	1993-06-01
722789	CES203.890	Central Florida Herbaceous Pondshore	https://explorer.natureserve.org/Taxon/ELEMENT_GLOBAL.2.722789	140306	plant	Dicots	PDCAM020S0	Standard	Campanula robinsiae	Robins' bellflower	https://explorer.natureserve.org/Taxon/ELEMENT_GLOBAL.2.140306	E	Endangered	G1	G1	2000-02-29
722789	CES203.890	Central Florida Herbaceous Pondshore	https://explorer.natureserve.org/Taxon/ELEMENT_GLOBAL.2.722789	139809	plant	Monocots	PMPOA1J040	Standard	Coelorachis tuberculosa	bumpy jointtail grass	https://explorer.natureserve.org/Taxon/ELEMENT_GLOBAL.2.139809			G3	G3	1997-12-23
722789	CES203.890	Central Florida Herbaceous Pondshore	https://explorer.natureserve.org/Taxon/ELEMENT_GLOBAL.2.722789	157219	plant	Dicots	PDCUC0A050	Standard	Cucurbita okeechobeensis	Okeechobee gourd	https://explorer.natureserve.org/Taxon/ELEMENT_GLOBAL.2.157219	E	Endangered	G1	G1	1997-02-07
722789	CES203.890	Central Florida Herbaceous Pondshore	https://explorer.natureserve.org/Taxon/ELEMENT_GLOBAL.2.722789	149287	plant	Monocots	PMPOA2D050	Standard	Echinochloa paludigena	Florida cockspur grass	https://explorer.natureserve.org/Taxon/ELEMENT_GLOBAL.2.149287			G3Q	G3	1993-05-06
722789	CES203.890	Central Florida Herbaceous Pondshore	https://explorer.natureserve.org/Taxon/ELEMENT_GLOBAL.2.722789	140722	plant	Dicots	PDCLU030L0	Standard	Hypericum edisonianum	Arcadian St. Johnswort	https://explorer.natureserve.org/Taxon/ELEMENT_GLOBAL.2.140722			G2	G2	1997-12-29
722789	CES203.890	Central Florida Herbaceous Pondshore	https://explorer.natureserve.org/Taxon/ELEMENT_GLOBAL.2.722789	136111	plant	Dicots	PDLAU08010	Standard	Litsea aestivalis	pondspice	https://explorer.natureserve.org/Taxon/ELEMENT_GLOBAL.2.136111			G3?	G3	2012-12-03
722789	CES203.890	Central Florida Herbaceous Pondshore	https://explorer.natureserve.org/Taxon/ELEMENT_GLOBAL.2.722789	148260	plant	Dicots	PDONA0B060	Standard	Ludwigia curtissii	Curtiss' primrose-willow	https://explorer.natureserve.org/Taxon/ELEMENT_GLOBAL.2.148260			G3G4	G3	2002-10-25
722789	CES203.890	Central Florida Herbaceous Pondshore	https://explorer.natureserve.org/Taxon/ELEMENT_GLOBAL.2.722789	139430	plant	Dicots	PDLYT09050	Standard	Lythrum flagellare	Florida loosestrife	https://explorer.natureserve.org/Taxon/ELEMENT_GLOBAL.2.139430			G2	G2	2001-04-30
722789	CES203.890	Central Florida Herbaceous Pondshore	https://explorer.natureserve.org/Taxon/ELEMENT_GLOBAL.2.722789	133769	plant	Monocots	PMNAJ010B0	Standard	Najas filifolia	needleleaf waternymph	https://explorer.natureserve.org/Taxon/ELEMENT_GLOBAL.2.133769			G3	G3	2018-03-15
722789	CES203.890	Central Florida Herbaceous Pondshore	https://explorer.natureserve.org/Taxon/ELEMENT_GLOBAL.2.722789	131929	plant	Monocots	PMPOA4K010	Standard	Panicum abscissum	cutthroat grass	https://explorer.natureserve.org/Taxon/ELEMENT_GLOBAL.2.131929			G3	G3	1999-06-23
722789	CES203.890	Central Florida Herbaceous Pondshore	https://explorer.natureserve.org/Taxon/ELEMENT_GLOBAL.2.722789	133713	plant	Monocots	PMCYP0N0S0	Standard	Rhynchospora fernaldii	Fernald's beaksedge	https://explorer.natureserve.org/Taxon/ELEMENT_GLOBAL.2.133713			G3G4	G3	2002-10-14
722789	CES203.890	Central Florida Herbaceous Pondshore	https://explorer.natureserve.org/Taxon/ELEMENT_GLOBAL.2.722789	138288	plant	Monocots	PMLIL270B0	Standard	Zephyranthes simpsonii	redmargin zephyrlily	https://explorer.natureserve.org/Taxon/ELEMENT_GLOBAL.2.138288			G2G3	G2	2004-02-18
722789	CES203.890	Central Florida Herbaceous Pondshore	https://explorer.natureserve.org/Taxon/ELEMENT_GLOBAL.2.722789	105963	animal	Amphibians	AAABH01270	Standard	Lithobates capito	carolina gopher frog	https://explorer.natureserve.org/Taxon/ELEMENT_GLOBAL.2.105963			G2G3	G2	2020-07-06
722789	CES203.890	Central Florida Herbaceous Pondshore	https://explorer.natureserve.org/Taxon/ELEMENT_GLOBAL.2.722789	101309	animal	Mammals	AMAFF14010	Standard	Neofiber alleni	round-tailed muskrat	https://explorer.natureserve.org/Taxon/ELEMENT_GLOBAL.2.101309			G2	G2	2019-06-19
802841	CES203.891	West Gulf Coastal Plain Stream Terrace Sandyland Longleaf Pine Woodland	https://explorer.natureserve.org/Taxon/ELEMENT_GLOBAL.2.802841	131939	plant	Adder's-tongues, Grapeferns, and Moonworts	PPOPH01060	Standard	Botrychium jenmanii	Dixie grapefern	https://explorer.natureserve.org/Taxon/ELEMENT_GLOBAL.2.131939			G3G4	G3	2018-09-07
802841	CES203.891	West Gulf Coastal Plain Stream Terrace Sandyland Longleaf Pine Woodland	https://explorer.natureserve.org/Taxon/ELEMENT_GLOBAL.2.802841	142876	plant	Monocots	PMCYP061G0	Standard	Cyperus grayoides	Illinois flatsedge	https://explorer.natureserve.org/Taxon/ELEMENT_GLOBAL.2.142876			G3G4	G3	2015-09-29
802841	CES203.891	West Gulf Coastal Plain Stream Terrace Sandyland Longleaf Pine Woodland	https://explorer.natureserve.org/Taxon/ELEMENT_GLOBAL.2.802841	136678	plant	Dicots	PDAST3Y013	Standard	Gaillardia aestivalis var. winkleri	Winkler's blanketflower	https://explorer.natureserve.org/Taxon/ELEMENT_GLOBAL.2.136678			G5T2	T2	2002-01-16
802841	CES203.891	West Gulf Coastal Plain Stream Terrace Sandyland Longleaf Pine Woodland	https://explorer.natureserve.org/Taxon/ELEMENT_GLOBAL.2.802841	152604	plant	Dicots	PDAST5X0X0	Standard	Liatris tenuis	Gulf blazing star	https://explorer.natureserve.org/Taxon/ELEMENT_GLOBAL.2.152604			G3	G3	2018-03-22
802841	CES203.891	West Gulf Coastal Plain Stream Terrace Sandyland Longleaf Pine Woodland	https://explorer.natureserve.org/Taxon/ELEMENT_GLOBAL.2.802841	150732	plant	Dicots	PDPLM0D1D3	Standard	Phlox nivalis ssp. texensis	Texan phlox	https://explorer.natureserve.org/Taxon/ELEMENT_GLOBAL.2.150732	E	Endangered	G4T2	T2	2006-11-16
802841	CES203.891	West Gulf Coastal Plain Stream Terrace Sandyland Longleaf Pine Woodland	https://explorer.natureserve.org/Taxon/ELEMENT_GLOBAL.2.802841	154163	plant	Dicots	PDROS1C1B0	Standard	Prunus texana	peachbush	https://explorer.natureserve.org/Taxon/ELEMENT_GLOBAL.2.154163			G3G4	G3	2015-09-28
802841	CES203.891	West Gulf Coastal Plain Stream Terrace Sandyland Longleaf Pine Woodland	https://explorer.natureserve.org/Taxon/ELEMENT_GLOBAL.2.802841	144235	plant	Dicots	PDSCR1Q010	Standard	Schwalbea americana	chaffseed	https://explorer.natureserve.org/Taxon/ELEMENT_GLOBAL.2.144235	E	Endangered	G2	G2	2020-04-02
802841	CES203.891	West Gulf Coastal Plain Stream Terrace Sandyland Longleaf Pine Woodland	https://explorer.natureserve.org/Taxon/ELEMENT_GLOBAL.2.802841	153669	plant	Monocots	PMPOA65040	Standard	Tridens carolinianus	Carolina fluffgrass	https://explorer.natureserve.org/Taxon/ELEMENT_GLOBAL.2.153669			G3G4	G3	2005-01-13
802841	CES203.891	West Gulf Coastal Plain Stream Terrace Sandyland Longleaf Pine Woodland	https://explorer.natureserve.org/Taxon/ELEMENT_GLOBAL.2.802841	103433	animal	Birds	ABNYF07060	Standard	Dryobates borealis	red-cockaded woodpecker	https://explorer.natureserve.org/Taxon/ELEMENT_GLOBAL.2.103433	E, PT	Endangered; Proposed threatened	G3	G3	2018-12-12
722788	CES203.892	Atlantic Coastal Plain Northern Salt Pond Marsh	https://explorer.natureserve.org/Taxon/ELEMENT_GLOBAL.2.722788	102378	animal	Birds	ABPBXA0050	Standard	Ammospiza caudacuta	saltmarsh sparrow	https://explorer.natureserve.org/Taxon/ELEMENT_GLOBAL.2.102378			G2	G2	2019-02-14
722786	CES203.894	Northern Atlantic Coastal Plain Brackish Tidal Marsh	https://explorer.natureserve.org/Taxon/ELEMENT_GLOBAL.2.722786	120878	animal	Butterflies and Skippers	IILEP71020	Standard	Problema bulenta	rare skipper	https://explorer.natureserve.org/Taxon/ELEMENT_GLOBAL.2.120878			G3	G3	2019-08-10
802851	CES203.895	Northern Atlantic Coastal Plain Heathland and Grassland	https://explorer.natureserve.org/Taxon/ELEMENT_GLOBAL.2.802851	140310	plant	Dicots	PDSCR01010	Nonstandard	Agalinis acuta	sandplain false foxglove	https://explorer.natureserve.org/Taxon/ELEMENT_GLOBAL.2.140310	E	Endangered	G1Q	G1	2005-01-19
802851	CES203.895	Northern Atlantic Coastal Plain Heathland and Grassland	https://explorer.natureserve.org/Taxon/ELEMENT_GLOBAL.2.802851	134869	plant	Dicots	PDROS05080	Standard	Amelanchier nantucketensis	Nantucket serviceberry	https://explorer.natureserve.org/Taxon/ELEMENT_GLOBAL.2.134869			G3Q	G3	2016-06-27
802851	CES203.895	Northern Atlantic Coastal Plain Heathland and Grassland	https://explorer.natureserve.org/Taxon/ELEMENT_GLOBAL.2.802851	155447	plant	Dicots	PDAST5X0Q2	Standard	Liatris scariosa var. novae-angliae	New England blazing star	https://explorer.natureserve.org/Taxon/ELEMENT_GLOBAL.2.155447			G5?T3	T3	1996-11-07
802851	CES203.895	Northern Atlantic Coastal Plain Heathland and Grassland	https://explorer.natureserve.org/Taxon/ELEMENT_GLOBAL.2.802851	114908	animal	Butterflies and Skippers	IILEPJ6040	Standard	Speyeria idalia	regal fritillary	https://explorer.natureserve.org/Taxon/ELEMENT_GLOBAL.2.114908			G3?	G3	2019-08-25
802251	CES205.679	East-Central Texas Plains Post Oak Savanna and Woodland	https://explorer.natureserve.org/Taxon/ELEMENT_GLOBAL.2.802251	155570	plant	Dicots	PDLAM07041	Standard	Brazoria truncata var. pulcherrima	Centerville brazos-mint	https://explorer.natureserve.org/Taxon/ELEMENT_GLOBAL.2.155570			G4T3	T3	1989-07-20
802251	CES205.679	East-Central Texas Plains Post Oak Savanna and Woodland	https://explorer.natureserve.org/Taxon/ELEMENT_GLOBAL.2.802251	120242	animal	Underwing Moths	IILEY89670	Standard	Catocala delilah	delilah underwing	https://explorer.natureserve.org/Taxon/ELEMENT_GLOBAL.2.120242			G3G4	G3	2008-06-27
802251	CES205.679	East-Central Texas Plains Post Oak Savanna and Woodland	https://explorer.natureserve.org/Taxon/ELEMENT_GLOBAL.2.802251	111893	animal	Underwing Moths	IILEY89822	Standard	Catocala herodias herodias	herodias underwing	https://explorer.natureserve.org/Taxon/ELEMENT_GLOBAL.2.111893			G3T3	T3	2014-04-18
722977	CES205.682	Crosstimbers Oak Forest and Woodland	https://explorer.natureserve.org/Taxon/ELEMENT_GLOBAL.2.722977	120242	animal	Underwing Moths	IILEY89670	Standard	Catocala delilah	delilah underwing	https://explorer.natureserve.org/Taxon/ELEMENT_GLOBAL.2.120242			G3G4	G3	2008-06-27
722977	CES205.682	Crosstimbers Oak Forest and Woodland	https://explorer.natureserve.org/Taxon/ELEMENT_GLOBAL.2.722977	111893	animal	Underwing Moths	IILEY89822	Standard	Catocala herodias herodias	herodias underwing	https://explorer.natureserve.org/Taxon/ELEMENT_GLOBAL.2.111893			G3T3	T3	2014-04-18
722974	CES205.685	Southern Tallgrass Prairie	https://explorer.natureserve.org/Taxon/ELEMENT_GLOBAL.2.722974	128777	plant	Dicots	PDCAR0U1G0	Standard	Silene regia	royal catchfly	https://explorer.natureserve.org/Taxon/ELEMENT_GLOBAL.2.128777			G3	G3	2000-08-11
722974	CES205.685	Southern Tallgrass Prairie	https://explorer.natureserve.org/Taxon/ELEMENT_GLOBAL.2.722974	115506	animal	Butterflies and Skippers	IILEP65121	Standard	Hesperia attalus attalus	dotted skipper	https://explorer.natureserve.org/Taxon/ELEMENT_GLOBAL.2.115506			G3G4T2T4	T3	2005-05-06
722785	CES205.896	Bastrop Lost Pines Forest and Woodland	https://explorer.natureserve.org/Taxon/ELEMENT_GLOBAL.2.722785	155570	plant	Dicots	PDLAM07041	Standard	Brazoria truncata var. pulcherrima	Centerville brazos-mint	https://explorer.natureserve.org/Taxon/ELEMENT_GLOBAL.2.155570			G4T3	T3	1989-07-20
722784	CES205.897	East-Central Texas Plains Xeric Sandyland	https://explorer.natureserve.org/Taxon/ELEMENT_GLOBAL.2.722784	159233	plant	Dicots	PDNYC010D0	Standard	Abronia macrocarpa	largefruit sand-verbena	https://explorer.natureserve.org/Taxon/ELEMENT_GLOBAL.2.159233	E	Endangered	G2?	G2	2020-03-30
722784	CES205.897	East-Central Texas Plains Xeric Sandyland	https://explorer.natureserve.org/Taxon/ELEMENT_GLOBAL.2.722784	134216	plant	Monocots	PMLIL020V0	Standard	Allium elmendorfii	Elmendorf's onion	https://explorer.natureserve.org/Taxon/ELEMENT_GLOBAL.2.134216			G2	G2	2004-11-11
722784	CES205.897	East-Central Texas Plains Xeric Sandyland	https://explorer.natureserve.org/Taxon/ELEMENT_GLOBAL.2.722784	155570	plant	Dicots	PDLAM07041	Standard	Brazoria truncata var. pulcherrima	Centerville brazos-mint	https://explorer.natureserve.org/Taxon/ELEMENT_GLOBAL.2.155570			G4T3	T3	1989-07-20
722784	CES205.897	East-Central Texas Plains Xeric Sandyland	https://explorer.natureserve.org/Taxon/ELEMENT_GLOBAL.2.722784	159631	plant	Dicots	PDAST22090	Standard	Chaetopappa imberbis	awnless leastdaisy	https://explorer.natureserve.org/Taxon/ELEMENT_GLOBAL.2.159631			G3	G3	2002-10-09
722784	CES205.897	East-Central Texas Plains Xeric Sandyland	https://explorer.natureserve.org/Taxon/ELEMENT_GLOBAL.2.722784	142876	plant	Monocots	PMCYP061G0	Standard	Cyperus grayoides	Illinois flatsedge	https://explorer.natureserve.org/Taxon/ELEMENT_GLOBAL.2.142876			G3G4	G3	2015-09-29
722784	CES205.897	East-Central Texas Plains Xeric Sandyland	https://explorer.natureserve.org/Taxon/ELEMENT_GLOBAL.2.722784	144440	plant	Dicots	PDAST510A0	Standard	Hymenopappus carrizoanus	Carrizo Sands woollywhite	https://explorer.natureserve.org/Taxon/ELEMENT_GLOBAL.2.144440			G2	G2	2002-01-16
722784	CES205.897	East-Central Texas Plains Xeric Sandyland	https://explorer.natureserve.org/Taxon/ELEMENT_GLOBAL.2.722784	142661	plant	Dicots	PDCPP08021	Standard	Polanisia erosa ssp. breviglandulosa	large clammyweed	https://explorer.natureserve.org/Taxon/ELEMENT_GLOBAL.2.142661			G5T3T4	T3	2015-09-28
722784	CES205.897	East-Central Texas Plains Xeric Sandyland	https://explorer.natureserve.org/Taxon/ELEMENT_GLOBAL.2.722784	139675	plant	Dicots	PDPGN0K080	Standard	Polygonella parksii	Parks' jointweed	https://explorer.natureserve.org/Taxon/ELEMENT_GLOBAL.2.139675			G2	G2	2002-01-16
722784	CES205.897	East-Central Texas Plains Xeric Sandyland	https://explorer.natureserve.org/Taxon/ELEMENT_GLOBAL.2.722784	154163	plant	Dicots	PDROS1C1B0	Standard	Prunus texana	peachbush	https://explorer.natureserve.org/Taxon/ELEMENT_GLOBAL.2.154163			G3G4	G3	2015-09-28
722784	CES205.897	East-Central Texas Plains Xeric Sandyland	https://explorer.natureserve.org/Taxon/ELEMENT_GLOBAL.2.722784	136195	plant	Dicots	PDLAM1P010	Standard	Rhododon ciliatus	Texas sandmint	https://explorer.natureserve.org/Taxon/ELEMENT_GLOBAL.2.136195			G3	G3	1999-08-18
723125	CES301.461	Laguna Madre Salt and Brackish Tidal Flat	https://explorer.natureserve.org/Taxon/ELEMENT_GLOBAL.2.723125	160257	plant	Dicots	PDSOL0G062	Standard	Lycium carolinianum var. quadrifidum	Carolina desert-thorn	https://explorer.natureserve.org/Taxon/ELEMENT_GLOBAL.2.160257			G4T2T4	T3	2000-10-02
723125	CES301.461	Laguna Madre Salt and Brackish Tidal Flat	https://explorer.natureserve.org/Taxon/ELEMENT_GLOBAL.2.723125	102973	animal	Birds	ABNMK01030	Standard	Grus americana	whooping crane	https://explorer.natureserve.org/Taxon/ELEMENT_GLOBAL.2.102973	E, XN	Endangered; Experimental population, non-essential	G1	G1	2016-04-08
859564	CES301.711	Tamaulipan Saline Thornscrub	https://explorer.natureserve.org/Taxon/ELEMENT_GLOBAL.2.859564	132603	plant	Dicots	PDCAC060C4	Standard	Echinocereus reichenbachii ssp. fitchii	Fitch's hedgehog cactus	https://explorer.natureserve.org/Taxon/ELEMENT_GLOBAL.2.132603	PS	Partial Status	G5T3	T3	2001-10-22
722719	CES301.986	Tamaulipan Calcareous Thornscrub	https://explorer.natureserve.org/Taxon/ELEMENT_GLOBAL.2.722719	100487	animal	Reptiles	ARACF04040	Standard	Crotaphytus reticulatus	reticulate collared lizard	https://explorer.natureserve.org/Taxon/ELEMENT_GLOBAL.2.100487			G3	G3	2005-05-13
722719	CES301.986	Tamaulipan Calcareous Thornscrub	https://explorer.natureserve.org/Taxon/ELEMENT_GLOBAL.2.722719	893109	animal	Reptiles	ARACF14120	Standard	Sceloporus cyanogenys	blue spiny lizard	https://explorer.natureserve.org/Taxon/ELEMENT_GLOBAL.2.893109			G3	G3	2013-07-01
722716	CES301.989	Tamaulipan Caliche Grassland	https://explorer.natureserve.org/Taxon/ELEMENT_GLOBAL.2.722716	134967	plant	Dicots	PDFAB0N010	Standard	Calliandra biflora	twoflower stickpea	https://explorer.natureserve.org/Taxon/ELEMENT_GLOBAL.2.134967			G3	G3	1998-02-01
722998	CES303.660	Edwards Plateau Limestone Savanna and Woodland	https://explorer.natureserve.org/Taxon/ELEMENT_GLOBAL.2.722998	145899	plant	Monocots	PMPOA65030	Standard	Tridens buckleyanus	Buckley's fluffgrass	https://explorer.natureserve.org/Taxon/ELEMENT_GLOBAL.2.145899			G3G4	G3	2015-09-28
723198	CES411.290	South Florida Dwarf Cypress Savanna	https://explorer.natureserve.org/Taxon/ELEMENT_GLOBAL.2.723198	138288	plant	Monocots	PMLIL270B0	Standard	Zephyranthes simpsonii	redmargin zephyrlily	https://explorer.natureserve.org/Taxon/ELEMENT_GLOBAL.2.138288			G2G3	G2	2004-02-18
723149	CES411.367	South Florida Pine Rockland	https://explorer.natureserve.org/Taxon/ELEMENT_GLOBAL.2.723149	136484	plant	Dicots	PDFAB08071	Standard	Amorpha herbacea var. crenulata	clusterspike false indigo	https://explorer.natureserve.org/Taxon/ELEMENT_GLOBAL.2.136484	E	Endangered	G4T1	T1	2019-10-24
723149	CES411.367	South Florida Pine Rockland	https://explorer.natureserve.org/Taxon/ELEMENT_GLOBAL.2.723149	902322	plant	Monocots	PMORC06030	Standard	Basiphyllaea corallicola	Carter's orchid	https://explorer.natureserve.org/Taxon/ELEMENT_GLOBAL.2.902322			G2G3	G2	2014-06-05
723149	CES411.367	South Florida Pine Rockland	https://explorer.natureserve.org/Taxon/ELEMENT_GLOBAL.2.723149	159351	plant	Dicots	PDBOR07010	Standard	Bourreria cassinifolia	smooth strongbark	https://explorer.natureserve.org/Taxon/ELEMENT_GLOBAL.2.159351			G3?	G3	2001-06-12
723149	CES411.367	South Florida Pine Rockland	https://explorer.natureserve.org/Taxon/ELEMENT_GLOBAL.2.723149	131540	plant	Dicots	PDAST1H0G5	Standard	Brickellia eupatorioides var. floridana	false boneset	https://explorer.natureserve.org/Taxon/ELEMENT_GLOBAL.2.131540	E	Endangered	G5T1	T1	2011-07-26
723149	CES411.367	South Florida Pine Rockland	https://explorer.natureserve.org/Taxon/ELEMENT_GLOBAL.2.723149	143662	plant	Dicots	PDFAB0L0G0	Standard	Caesalpinia pauciflora	fewflower holdback	https://explorer.natureserve.org/Taxon/ELEMENT_GLOBAL.2.143662			G2G4	G3	2002-10-09
723149	CES411.367	South Florida Pine Rockland	https://explorer.natureserve.org/Taxon/ELEMENT_GLOBAL.2.723149	151264	plant	Dicots	PDRUB08020	Standard	Catesbaea parviflora	smallflower lilythorn	https://explorer.natureserve.org/Taxon/ELEMENT_GLOBAL.2.151264			G3?	G3	2002-10-09
723149	CES411.367	South Florida Pine Rockland	https://explorer.natureserve.org/Taxon/ELEMENT_GLOBAL.2.723149	152168	plant	Dicots	PDFAB470F2	Standard	Chamaecrista lineata var. keyensis	narrowpod sensitive pea	https://explorer.natureserve.org/Taxon/ELEMENT_GLOBAL.2.152168	E	Endangered	G5T2	T2	2006-10-18
723149	CES411.367	South Florida Pine Rockland	https://explorer.natureserve.org/Taxon/ELEMENT_GLOBAL.2.723149	156686	plant	Dicots	PDEUP0D0S4	Standard	Chamaesyce deltoidea ssp. adhaerens	wedge sandmat	https://explorer.natureserve.org/Taxon/ELEMENT_GLOBAL.2.156686	E (implied)	Endangered (implied)	G2T1	T1	1994-05-23
723149	CES411.367	South Florida Pine Rockland	https://explorer.natureserve.org/Taxon/ELEMENT_GLOBAL.2.723149	1102616	plant	Dicots	PDEUP0D0S6	Standard	Chamaesyce deltoidea ssp. deltoidea	wedge sandmat	https://explorer.natureserve.org/Taxon/ELEMENT_GLOBAL.2.1102616	E (implied)	Endangered (implied)	G2T1	T1	2000-02-29
723149	CES411.367	South Florida Pine Rockland	https://explorer.natureserve.org/Taxon/ELEMENT_GLOBAL.2.723149	152252	plant	Dicots	PDEUP0D0S5	Standard	Chamaesyce deltoidea ssp. pinetorum	wedge sandmat	https://explorer.natureserve.org/Taxon/ELEMENT_GLOBAL.2.152252	T	Threatened	G2T1	T1	2003-02-20
723149	CES411.367	South Florida Pine Rockland	https://explorer.natureserve.org/Taxon/ELEMENT_GLOBAL.2.723149	138796	plant	Dicots	PDEUP0D0S2	Standard	Chamaesyce deltoidea ssp. serpyllum	wedge sandmat	https://explorer.natureserve.org/Taxon/ELEMENT_GLOBAL.2.138796	E	Endangered	G2T1	T1	2003-02-20
723149	CES411.367	South Florida Pine Rockland	https://explorer.natureserve.org/Taxon/ELEMENT_GLOBAL.2.723149	158239	plant	Dicots	PDEUP0D0X0	Standard	Chamaesyce garberi	Garber's sandmat	https://explorer.natureserve.org/Taxon/ELEMENT_GLOBAL.2.158239	T	Threatened	G1	G1	2000-02-29
723149	CES411.367	South Florida Pine Rockland	https://explorer.natureserve.org/Taxon/ELEMENT_GLOBAL.2.723149	141532	plant	Dicots	PDEUP0D200	Standard	Chamaesyce porteriana	Porter's sandmat	https://explorer.natureserve.org/Taxon/ELEMENT_GLOBAL.2.141532			G2	G2	1999-08-28
723149	CES411.367	South Florida Pine Rockland	https://explorer.natureserve.org/Taxon/ELEMENT_GLOBAL.2.723149	161291	plant	Dicots	PDRHA05041	Standard	Colubrina cubensis var. floridana	Cuban nakedwood	https://explorer.natureserve.org/Taxon/ELEMENT_GLOBAL.2.161291			G2G3T1	T1	2002-05-10
723149	CES411.367	South Florida Pine Rockland	https://explorer.natureserve.org/Taxon/ELEMENT_GLOBAL.2.723149	145036	plant	Dicots	PDCEL04010	Standard	Crossopetalum ilicifolium	christmasberry	https://explorer.natureserve.org/Taxon/ELEMENT_GLOBAL.2.145036			G3	G3	2004-11-17
723149	CES411.367	South Florida Pine Rockland	https://explorer.natureserve.org/Taxon/ELEMENT_GLOBAL.2.723149	161755	plant	Monocots	PMPOA270P0	Standard	Digitaria pauciflora	twospike crabgrass	https://explorer.natureserve.org/Taxon/ELEMENT_GLOBAL.2.161755	T	Threatened	G1	G1	2006-06-02
723149	CES411.367	South Florida Pine Rockland	https://explorer.natureserve.org/Taxon/ELEMENT_GLOBAL.2.723149	139383	plant	Dicots	PDOLE020B1	Standard	Forestiera segregata var. pinetorum	Florida swampprivet	https://explorer.natureserve.org/Taxon/ELEMENT_GLOBAL.2.139383			G4T2	T2	2000-07-06
723149	CES411.367	South Florida Pine Rockland	https://explorer.natureserve.org/Taxon/ELEMENT_GLOBAL.2.723149	136771	plant	Dicots	PDFAB1P0H0	Standard	Galactia pinetorum	pineland milkpea	https://explorer.natureserve.org/Taxon/ELEMENT_GLOBAL.2.136771			G2Q	G2	1997-12-23
723149	CES411.367	South Florida Pine Rockland	https://explorer.natureserve.org/Taxon/ELEMENT_GLOBAL.2.723149	156985	plant	Dicots	PDFAB1P0R0	Standard	Galactia smallii	Small's milkpea	https://explorer.natureserve.org/Taxon/ELEMENT_GLOBAL.2.156985	E	Endangered	G1Q	G1	2000-02-29
723149	CES411.367	South Florida Pine Rockland	https://explorer.natureserve.org/Taxon/ELEMENT_GLOBAL.2.723149	160737	plant	Dicots	PDCON0A2Q0	Standard	Ipomoea microdactyla	calcareous morning-glory	https://explorer.natureserve.org/Taxon/ELEMENT_GLOBAL.2.160737			G2	G2	1999-06-15
723149	CES411.367	South Florida Pine Rockland	https://explorer.natureserve.org/Taxon/ELEMENT_GLOBAL.2.723149	141636	plant	Dicots	PDCON0B030	Standard	Jacquemontia curtissii	pineland clustervine	https://explorer.natureserve.org/Taxon/ELEMENT_GLOBAL.2.141636			G2	G2	2009-05-12
723149	CES411.367	South Florida Pine Rockland	https://explorer.natureserve.org/Taxon/ELEMENT_GLOBAL.2.723149	157920	plant	Dicots	PDVER0C044	Standard	Lantana depressa var. depressa	depressed shrubverbena	https://explorer.natureserve.org/Taxon/ELEMENT_GLOBAL.2.157920			G2T1	T1	2001-06-12
723149	CES411.367	South Florida Pine Rockland	https://explorer.natureserve.org/Taxon/ELEMENT_GLOBAL.2.723149	152712	plant	Dicots	PDLIN02020	Standard	Linum arenicola	sand flax	https://explorer.natureserve.org/Taxon/ELEMENT_GLOBAL.2.152712	E	Endangered	G1G2	G1	2020-03-04
723149	CES411.367	South Florida Pine Rockland	https://explorer.natureserve.org/Taxon/ELEMENT_GLOBAL.2.723149	148480	plant	Dicots	PDLIN02071	Standard	Linum carteri var. carteri	Carter's flax	https://explorer.natureserve.org/Taxon/ELEMENT_GLOBAL.2.148480	E	Endangered	G2T1	T1	2008-08-12
723149	CES411.367	South Florida Pine Rockland	https://explorer.natureserve.org/Taxon/ELEMENT_GLOBAL.2.723149	128410	plant	Dicots	PDLIN02072	Standard	Linum carteri var. smallii	Small's flax	https://explorer.natureserve.org/Taxon/ELEMENT_GLOBAL.2.128410			G2T2	T2	2008-09-08
723149	CES411.367	South Florida Pine Rockland	https://explorer.natureserve.org/Taxon/ELEMENT_GLOBAL.2.723149	134440	plant	Dicots	PDEUP130D2	Standard	Phyllanthus pentaphyllus var. floridanus	fivepetal leaf-flower	https://explorer.natureserve.org/Taxon/ELEMENT_GLOBAL.2.134440			G4T2	T2	1997-12-23
723149	CES411.367	South Florida Pine Rockland	https://explorer.natureserve.org/Taxon/ELEMENT_GLOBAL.2.723149	138456	plant	Dicots	PDNYC0E050	Standard	Pisonia rotundata	smooth devil's-claws	https://explorer.natureserve.org/Taxon/ELEMENT_GLOBAL.2.138456			G1G3	G2	2002-09-10
723149	CES411.367	South Florida Pine Rockland	https://explorer.natureserve.org/Taxon/ELEMENT_GLOBAL.2.723149	150145	plant	Dicots	PDPGL021P0	Standard	Polygala smallii	tiny milkwort	https://explorer.natureserve.org/Taxon/ELEMENT_GLOBAL.2.150145	E	Endangered	G1	G1	1996-07-08
723149	CES411.367	South Florida Pine Rockland	https://explorer.natureserve.org/Taxon/ELEMENT_GLOBAL.2.723149	156825	plant	Monocots	PMORC24060	Standard	Ponthieva brittoniae	Britton's shadow witch	https://explorer.natureserve.org/Taxon/ELEMENT_GLOBAL.2.156825			G2G4	G3	2001-06-12
723149	CES411.367	South Florida Pine Rockland	https://explorer.natureserve.org/Taxon/ELEMENT_GLOBAL.2.723149	132399	plant	Dicots	PDAST86010	Standard	Sachsia polycephala	Bahama sachsia	https://explorer.natureserve.org/Taxon/ELEMENT_GLOBAL.2.132399			G2	G2	2001-04-27
723149	CES411.367	South Florida Pine Rockland	https://explorer.natureserve.org/Taxon/ELEMENT_GLOBAL.2.723149	155184	plant	Spikemosses and Quillworts	PPSEL010E0	Standard	Selaginella eatonii	Eaton's spikemoss	https://explorer.natureserve.org/Taxon/ELEMENT_GLOBAL.2.155184			G2G3	G2	2001-02-26
723149	CES411.367	South Florida Pine Rockland	https://explorer.natureserve.org/Taxon/ELEMENT_GLOBAL.2.723149	129300	plant	Dicots	PDFAB3V020	Standard	Stylosanthes calcicola	Everglade Key pencilflower	https://explorer.natureserve.org/Taxon/ELEMENT_GLOBAL.2.129300			G3G4	G3	1995-08-29
723149	CES411.367	South Florida Pine Rockland	https://explorer.natureserve.org/Taxon/ELEMENT_GLOBAL.2.723149	146864	plant	Dicots	PDFAB3X012	Standard	Tephrosia angustissima var. corallicola	narrowleaf hoarypea	https://explorer.natureserve.org/Taxon/ELEMENT_GLOBAL.2.146864			G1T1	T1	2000-11-28
723149	CES411.367	South Florida Pine Rockland	https://explorer.natureserve.org/Taxon/ELEMENT_GLOBAL.2.723149	149912	plant	Dicots	PDEUP1D0A0	Standard	Tragia saxicola	Florida Keys noseburn	https://explorer.natureserve.org/Taxon/ELEMENT_GLOBAL.2.149912			G2	G2	1997-12-23
723149	CES411.367	South Florida Pine Rockland	https://explorer.natureserve.org/Taxon/ELEMENT_GLOBAL.2.723149	134851	plant	Monocots	PMPOA68020	Standard	Tripsacum floridanum	Florida gamagrass	https://explorer.natureserve.org/Taxon/ELEMENT_GLOBAL.2.134851			G2	G2	1997-12-24
723149	CES411.367	South Florida Pine Rockland	https://explorer.natureserve.org/Taxon/ELEMENT_GLOBAL.2.723149	120485	animal	Butterflies and Skippers	IILEPM5073	Standard	Anaea troglodyta floridalis	florida leafwing	https://explorer.natureserve.org/Taxon/ELEMENT_GLOBAL.2.120485	E	Endangered	G4?T1	T1	2020-09-29
723149	CES411.367	South Florida Pine Rockland	https://explorer.natureserve.org/Taxon/ELEMENT_GLOBAL.2.723149	108164	animal	Katydids and Crickets	IIORT02010	Standard	Belocephalus micanopy	big pine key conehead katydid	https://explorer.natureserve.org/Taxon/ELEMENT_GLOBAL.2.108164			G1	G1	2013-12-31
723149	CES411.367	South Florida Pine Rockland	https://explorer.natureserve.org/Taxon/ELEMENT_GLOBAL.2.723149	115654	animal	Katydids and Crickets	IIORT02020	Standard	Belocephalus sleighti	keys short-winged conehead katydid	https://explorer.natureserve.org/Taxon/ELEMENT_GLOBAL.2.115654			G1G2	G1	2020-01-14
723149	CES411.367	South Florida Pine Rockland	https://explorer.natureserve.org/Taxon/ELEMENT_GLOBAL.2.723149	117730	animal	Tiger Moths	IILEYP2010	Standard	Pseudocharis minima	lesser wasp moth	https://explorer.natureserve.org/Taxon/ELEMENT_GLOBAL.2.117730			G3	G3	2020-02-11
723149	CES411.367	South Florida Pine Rockland	https://explorer.natureserve.org/Taxon/ELEMENT_GLOBAL.2.723149	110356	animal	Butterflies and Skippers	IILEPF2081	Standard	Strymon acis bartrami	bartram's hairstreak	https://explorer.natureserve.org/Taxon/ELEMENT_GLOBAL.2.110356	E	Endangered	G4?T1	T1	2020-12-01
723146	CES411.370	South Florida Wet Marl Prairie	https://explorer.natureserve.org/Taxon/ELEMENT_GLOBAL.2.723146	151013	plant	Monocots	PMLIL01020	Standard	Aletris bracteata	bracted colicroot	https://explorer.natureserve.org/Taxon/ELEMENT_GLOBAL.2.151013			G2	G2	1999-06-11
723146	CES411.370	South Florida Wet Marl Prairie	https://explorer.natureserve.org/Taxon/ELEMENT_GLOBAL.2.723146	136484	plant	Dicots	PDFAB08071	Standard	Amorpha herbacea var. crenulata	clusterspike false indigo	https://explorer.natureserve.org/Taxon/ELEMENT_GLOBAL.2.136484	E	Endangered	G4T1	T1	2019-10-24
723146	CES411.370	South Florida Wet Marl Prairie	https://explorer.natureserve.org/Taxon/ELEMENT_GLOBAL.2.723146	135908	plant	Leptosporangiate Ferns	PPSCH01070	Standard	Anemia wrightii	Wright's flowering fern	https://explorer.natureserve.org/Taxon/ELEMENT_GLOBAL.2.135908			G2?	G2	2003-09-23
723146	CES411.370	South Florida Wet Marl Prairie	https://explorer.natureserve.org/Taxon/ELEMENT_GLOBAL.2.723146	159885	plant	Dicots	PDAPO05010	Standard	Angadenia berteroi	pineland golden trumpet	https://explorer.natureserve.org/Taxon/ELEMENT_GLOBAL.2.159885			G3G4	G3	2002-10-31
723146	CES411.370	South Florida Wet Marl Prairie	https://explorer.natureserve.org/Taxon/ELEMENT_GLOBAL.2.723146	142497	plant	Dicots	PDSTE01030	Standard	Ayenia euphrasiifolia	eyebright ayenia	https://explorer.natureserve.org/Taxon/ELEMENT_GLOBAL.2.142497			G3G4	G3	1993-07-06
723146	CES411.370	South Florida Wet Marl Prairie	https://explorer.natureserve.org/Taxon/ELEMENT_GLOBAL.2.723146	146737	plant	Dicots	PDEUP0D0M0	Standard	Chamaesyce conferta	Everglade Key sandmat	https://explorer.natureserve.org/Taxon/ELEMENT_GLOBAL.2.146737			G3	G3	1992-01-13
723146	CES411.370	South Florida Wet Marl Prairie	https://explorer.natureserve.org/Taxon/ELEMENT_GLOBAL.2.723146	141532	plant	Dicots	PDEUP0D200	Standard	Chamaesyce porteriana	Porter's sandmat	https://explorer.natureserve.org/Taxon/ELEMENT_GLOBAL.2.141532			G2	G2	1999-08-28
723146	CES411.370	South Florida Wet Marl Prairie	https://explorer.natureserve.org/Taxon/ELEMENT_GLOBAL.2.723146	145036	plant	Dicots	PDCEL04010	Standard	Crossopetalum ilicifolium	christmasberry	https://explorer.natureserve.org/Taxon/ELEMENT_GLOBAL.2.145036			G3	G3	2004-11-17
723146	CES411.370	South Florida Wet Marl Prairie	https://explorer.natureserve.org/Taxon/ELEMENT_GLOBAL.2.723146	134663	plant	Dicots	PDASC05050	Standard	Cynanchum blodgettii	Blodgett's swallow-wort	https://explorer.natureserve.org/Taxon/ELEMENT_GLOBAL.2.134663			G1G2	G1	1999-05-02
723146	CES411.370	South Florida Wet Marl Prairie	https://explorer.natureserve.org/Taxon/ELEMENT_GLOBAL.2.723146	161755	plant	Monocots	PMPOA270P0	Standard	Digitaria pauciflora	twospike crabgrass	https://explorer.natureserve.org/Taxon/ELEMENT_GLOBAL.2.161755	T	Threatened	G1	G1	2006-06-02
723146	CES411.370	South Florida Wet Marl Prairie	https://explorer.natureserve.org/Taxon/ELEMENT_GLOBAL.2.723146	146429	plant	Dicots	PDACA09010	Standard	Dyschoriste angusta	pineland snakeherb	https://explorer.natureserve.org/Taxon/ELEMENT_GLOBAL.2.146429			G2G3	G2	1993-06-01
723146	CES411.370	South Florida Wet Marl Prairie	https://explorer.natureserve.org/Taxon/ELEMENT_GLOBAL.2.723146	140256	plant	Dicots	PDACA0A021	Standard	Elytraria caroliniensis var. angustifolia	Carolina scalystem	https://explorer.natureserve.org/Taxon/ELEMENT_GLOBAL.2.140256			G4T2	T2	1997-12-22
723146	CES411.370	South Florida Wet Marl Prairie	https://explorer.natureserve.org/Taxon/ELEMENT_GLOBAL.2.723146	132843	plant	Monocots	PMERI01080	Standard	Eriocaulon ravenelii	Ravenel's pipewort	https://explorer.natureserve.org/Taxon/ELEMENT_GLOBAL.2.132843			G3G4	G3	2000-06-18
723146	CES411.370	South Florida Wet Marl Prairie	https://explorer.natureserve.org/Taxon/ELEMENT_GLOBAL.2.723146	146434	plant	Dicots	PDAST3P160	Standard	Eupatorium mikanioides	semaphore thoroughwort	https://explorer.natureserve.org/Taxon/ELEMENT_GLOBAL.2.146434			G3?	G3	1993-09-27
723146	CES411.370	South Florida Wet Marl Prairie	https://explorer.natureserve.org/Taxon/ELEMENT_GLOBAL.2.723146	152189	plant	Dicots	PDVER0A070	Standard	Glandularia maritima	coastal mock vervain	https://explorer.natureserve.org/Taxon/ELEMENT_GLOBAL.2.152189			G3	G3	1999-06-07
723146	CES411.370	South Florida Wet Marl Prairie	https://explorer.natureserve.org/Taxon/ELEMENT_GLOBAL.2.723146	131228	plant	Monocots	PMLIL150H0	Standard	Hymenocallis palmeri	alligatorlily	https://explorer.natureserve.org/Taxon/ELEMENT_GLOBAL.2.131228			G3?	G3	1996-07-23
723146	CES411.370	South Florida Wet Marl Prairie	https://explorer.natureserve.org/Taxon/ELEMENT_GLOBAL.2.723146	138125	plant	Dicots	PDACA0E020	Standard	Justicia angusta	pineland water-willow	https://explorer.natureserve.org/Taxon/ELEMENT_GLOBAL.2.138125			G3Q	G3	1999-06-14
723146	CES411.370	South Florida Wet Marl Prairie	https://explorer.natureserve.org/Taxon/ELEMENT_GLOBAL.2.723146	146068	plant	Dicots	PDVER0C040	Standard	Lantana depressa	depressed shrubverbena	https://explorer.natureserve.org/Taxon/ELEMENT_GLOBAL.2.146068			G2	G2	2002-05-06
723146	CES411.370	South Florida Wet Marl Prairie	https://explorer.natureserve.org/Taxon/ELEMENT_GLOBAL.2.723146	152712	plant	Dicots	PDLIN02020	Standard	Linum arenicola	sand flax	https://explorer.natureserve.org/Taxon/ELEMENT_GLOBAL.2.152712	E	Endangered	G1G2	G1	2020-03-04
723146	CES411.370	South Florida Wet Marl Prairie	https://explorer.natureserve.org/Taxon/ELEMENT_GLOBAL.2.723146	128410	plant	Dicots	PDLIN02072	Standard	Linum carteri var. smallii	Small's flax	https://explorer.natureserve.org/Taxon/ELEMENT_GLOBAL.2.128410			G2T2	T2	2008-09-08
723146	CES411.370	South Florida Wet Marl Prairie	https://explorer.natureserve.org/Taxon/ELEMENT_GLOBAL.2.723146	148260	plant	Dicots	PDONA0B060	Standard	Ludwigia curtissii	Curtiss' primrose-willow	https://explorer.natureserve.org/Taxon/ELEMENT_GLOBAL.2.148260			G3G4	G3	2002-10-25
723146	CES411.370	South Florida Wet Marl Prairie	https://explorer.natureserve.org/Taxon/ELEMENT_GLOBAL.2.723146	128149	plant	Dicots	PDAST6C050	Standard	Melanthera parvifolia	small-leaf squarestem	https://explorer.natureserve.org/Taxon/ELEMENT_GLOBAL.2.128149			G2Q	G2	1997-12-22
723146	CES411.370	South Florida Wet Marl Prairie	https://explorer.natureserve.org/Taxon/ELEMENT_GLOBAL.2.723146	150987	plant	Dicots	PDVER0H050	Standard	Phyla stoechadifolia	southern fogfruit	https://explorer.natureserve.org/Taxon/ELEMENT_GLOBAL.2.150987			G3G4	G3	1993-08-03
723146	CES411.370	South Florida Wet Marl Prairie	https://explorer.natureserve.org/Taxon/ELEMENT_GLOBAL.2.723146	150547	plant	Monocots	PMCYP0N3F0	Standard	Rhynchospora floridensis	Florida whitetop	https://explorer.natureserve.org/Taxon/ELEMENT_GLOBAL.2.150547			G3	G3	1996-03-26
723146	CES411.370	South Florida Wet Marl Prairie	https://explorer.natureserve.org/Taxon/ELEMENT_GLOBAL.2.723146	137925	plant	Dicots	PDRUB1Q0G0	Standard	Spermacoce terminalis	Everglades Key false buttonweed	https://explorer.natureserve.org/Taxon/ELEMENT_GLOBAL.2.137925			G2G4	G3	1995-04-17
723146	CES411.370	South Florida Wet Marl Prairie	https://explorer.natureserve.org/Taxon/ELEMENT_GLOBAL.2.723146	129300	plant	Dicots	PDFAB3V020	Standard	Stylosanthes calcicola	Everglade Key pencilflower	https://explorer.natureserve.org/Taxon/ELEMENT_GLOBAL.2.129300			G3G4	G3	1995-08-29
723146	CES411.370	South Florida Wet Marl Prairie	https://explorer.natureserve.org/Taxon/ELEMENT_GLOBAL.2.723146	134851	plant	Monocots	PMPOA68020	Standard	Tripsacum floridanum	Florida gamagrass	https://explorer.natureserve.org/Taxon/ELEMENT_GLOBAL.2.134851			G2	G2	1997-12-24
723146	CES411.370	South Florida Wet Marl Prairie	https://explorer.natureserve.org/Taxon/ELEMENT_GLOBAL.2.723146	101309	animal	Mammals	AMAFF14010	Standard	Neofiber alleni	round-tailed muskrat	https://explorer.natureserve.org/Taxon/ELEMENT_GLOBAL.2.101309			G2	G2	2019-06-19
723135	CES411.381	South Florida Pine Flatwoods	https://explorer.natureserve.org/Taxon/ELEMENT_GLOBAL.2.723135	151013	plant	Monocots	PMLIL01020	Standard	Aletris bracteata	bracted colicroot	https://explorer.natureserve.org/Taxon/ELEMENT_GLOBAL.2.151013			G2	G2	1999-06-11
723135	CES411.381	South Florida Pine Flatwoods	https://explorer.natureserve.org/Taxon/ELEMENT_GLOBAL.2.723135	133844	plant	Dicots	PDCAM020B0	Standard	Campanula floridana	Florida bellflower	https://explorer.natureserve.org/Taxon/ELEMENT_GLOBAL.2.133844			G3?Q	G3	1988-08-06
723135	CES411.381	South Florida Pine Flatwoods	https://explorer.natureserve.org/Taxon/ELEMENT_GLOBAL.2.723135	137779	plant	Dicots	PDAST2L080	Standard	Coreopsis floridana	Florida tickseed	https://explorer.natureserve.org/Taxon/ELEMENT_GLOBAL.2.137779			G3G4	G3	2002-11-01
723135	CES411.381	South Florida Pine Flatwoods	https://explorer.natureserve.org/Taxon/ELEMENT_GLOBAL.2.723135	146429	plant	Dicots	PDACA09010	Standard	Dyschoriste angusta	pineland snakeherb	https://explorer.natureserve.org/Taxon/ELEMENT_GLOBAL.2.146429			G2G3	G2	1993-06-01
723135	CES411.381	South Florida Pine Flatwoods	https://explorer.natureserve.org/Taxon/ELEMENT_GLOBAL.2.723135	140256	plant	Dicots	PDACA0A021	Standard	Elytraria caroliniensis var. angustifolia	Carolina scalystem	https://explorer.natureserve.org/Taxon/ELEMENT_GLOBAL.2.140256			G4T2	T2	1997-12-22
723135	CES411.381	South Florida Pine Flatwoods	https://explorer.natureserve.org/Taxon/ELEMENT_GLOBAL.2.723135	132843	plant	Monocots	PMERI01080	Standard	Eriocaulon ravenelii	Ravenel's pipewort	https://explorer.natureserve.org/Taxon/ELEMENT_GLOBAL.2.132843			G3G4	G3	2000-06-18
723135	CES411.381	South Florida Pine Flatwoods	https://explorer.natureserve.org/Taxon/ELEMENT_GLOBAL.2.723135	146434	plant	Dicots	PDAST3P160	Standard	Eupatorium mikanioides	semaphore thoroughwort	https://explorer.natureserve.org/Taxon/ELEMENT_GLOBAL.2.146434			G3?	G3	1993-09-27
723135	CES411.381	South Florida Pine Flatwoods	https://explorer.natureserve.org/Taxon/ELEMENT_GLOBAL.2.723135	138125	plant	Dicots	PDACA0E020	Standard	Justicia angusta	pineland water-willow	https://explorer.natureserve.org/Taxon/ELEMENT_GLOBAL.2.138125			G3Q	G3	1999-06-14
723135	CES411.381	South Florida Pine Flatwoods	https://explorer.natureserve.org/Taxon/ELEMENT_GLOBAL.2.723135	158365	plant	Monocots	PMERI02050	Standard	Lachnocaulon minus	Small's bogbutton	https://explorer.natureserve.org/Taxon/ELEMENT_GLOBAL.2.158365			G3G4	G3	2013-01-30
723135	CES411.381	South Florida Pine Flatwoods	https://explorer.natureserve.org/Taxon/ELEMENT_GLOBAL.2.723135	148260	plant	Dicots	PDONA0B060	Standard	Ludwigia curtissii	Curtiss' primrose-willow	https://explorer.natureserve.org/Taxon/ELEMENT_GLOBAL.2.148260			G3G4	G3	2002-10-25
723135	CES411.381	South Florida Pine Flatwoods	https://explorer.natureserve.org/Taxon/ELEMENT_GLOBAL.2.723135	160079	plant	Monocots	PMIRI0B010	Standard	Nemastylis floridana	fallflowering pleatleaf	https://explorer.natureserve.org/Taxon/ELEMENT_GLOBAL.2.160079			G2	G2	2012-03-29
723135	CES411.381	South Florida Pine Flatwoods	https://explorer.natureserve.org/Taxon/ELEMENT_GLOBAL.2.723135	147201	plant	Monocots	PMAGA08020	Standard	Nolina atopocarpa	Florida beargrass	https://explorer.natureserve.org/Taxon/ELEMENT_GLOBAL.2.147201			G3	G3	1997-12-23
723135	CES411.381	South Florida Pine Flatwoods	https://explorer.natureserve.org/Taxon/ELEMENT_GLOBAL.2.723135	154891	plant	Monocots	PMORC27010	Standard	Pteroglossaspis ecristata	giant orchid	https://explorer.natureserve.org/Taxon/ELEMENT_GLOBAL.2.154891			G2G3	G2	2013-12-02
723135	CES411.381	South Florida Pine Flatwoods	https://explorer.natureserve.org/Taxon/ELEMENT_GLOBAL.2.723135	132621	plant	Monocots	PMPOA5D0B0	Standard	Schizachyrium scoparium var. stoloniferum	creeping bluestem	https://explorer.natureserve.org/Taxon/ELEMENT_GLOBAL.2.132621			G3G4Q	G3	1988-08-04
723135	CES411.381	South Florida Pine Flatwoods	https://explorer.natureserve.org/Taxon/ELEMENT_GLOBAL.2.723135	150877	plant	Monocots	PMLIL1S010	Standard	Schoenolirion albiflorum	white sunnybell	https://explorer.natureserve.org/Taxon/ELEMENT_GLOBAL.2.150877			G3	G3	1999-05-16
723135	CES411.381	South Florida Pine Flatwoods	https://explorer.natureserve.org/Taxon/ELEMENT_GLOBAL.2.723135	143352	plant	Monocots	PMORC2B032	Standard	Spiranthes brevilabris	Texas ladies'-tresses	https://explorer.natureserve.org/Taxon/ELEMENT_GLOBAL.2.143352			G1G2	G1	2014-07-02
723135	CES411.381	South Florida Pine Flatwoods	https://explorer.natureserve.org/Taxon/ELEMENT_GLOBAL.2.723135	138288	plant	Monocots	PMLIL270B0	Standard	Zephyranthes simpsonii	redmargin zephyrlily	https://explorer.natureserve.org/Taxon/ELEMENT_GLOBAL.2.138288			G2G3	G2	2004-02-18
723135	CES411.381	South Florida Pine Flatwoods	https://explorer.natureserve.org/Taxon/ELEMENT_GLOBAL.2.723135	101938	animal	Reptiles	ARADE02010	Standard	Crotalus adamanteus	eastern diamondback rattlesnake	https://explorer.natureserve.org/Taxon/ELEMENT_GLOBAL.2.101938			G3	G3	2020-07-09
723135	CES411.381	South Florida Pine Flatwoods	https://explorer.natureserve.org/Taxon/ELEMENT_GLOBAL.2.723135	118958	animal	Terrestrial Snails	IMGAS43020	Standard	Drymaeus dormani	manatee treesnail	https://explorer.natureserve.org/Taxon/ELEMENT_GLOBAL.2.118958			G2G3	G2	2002-10-08
723135	CES411.381	South Florida Pine Flatwoods	https://explorer.natureserve.org/Taxon/ELEMENT_GLOBAL.2.723135	101183	animal	Mammals	AMAJH04011	Standard	Puma concolor coryi	florida panther	https://explorer.natureserve.org/Taxon/ELEMENT_GLOBAL.2.101183	E	Endangered	G5T1	T1	1998-04-03

## Sheet: column definitions
ECOLOGICAL SYSTEM COLUMNS
Elcode	a unique identifier for the ecological system
Global Name	the ecological system global name
Explorer link	link to the ecological system on NatureServe Explorer
ASSOCIATED AT-RISK SPECIES COLUMNS
plant/animal	whether the species is a plant or animal
Informal taxonomy	the informal taxonomic group of the species
Global name (ecology)	the species global scientific name used by NatureServe Ecology and the USNVC (usually the USDA PLANTS accepted name is used)
Common name (ecology)	the species global common name used by NatureServe Ecology and the USNVC
Explorer link	link to the species on NatureServe Explorer
USESA code	US Endangered Species Act status code; for more information see https://explorer.natureserve.org/AboutTheData/DataTypes/NationalLegalStatus#ESA
USESA status	US Endangered Species Act status; for more information see https://explorer.natureserve.org/AboutTheData/DataTypes/NationalLegalStatus#ESA
Grank	NatureServe’s global (range-wide) conservation status rank for the species. These ranks are assigned, reviewed, and revised according to standard criteria. For species these ranks provide an estimate of extinction risk. For more information see https://explorer.natureserve.org/AboutTheData/Statuses.
Rounded Grank	A simplified version of the conservation status rank for the species, used for summaries. Status ranks adjacent ranks are rounded to the more imperiled value (e.g., G1G2 is rounded to G1). Values that span three ranks are rounded to the value in the middle of the range (e.g., G2G4 is rounded to G3). For more information see https://explorer.natureserve.org/AboutTheData/Statuses.
Grank review date	Date that the species global conservation status rank was last reviewed.
